# Supplementary material for: Occurrence of variants of unknown clinical significance in genetic testing for hereditary breast and ovarian cancer syndrome and Lynch syndrome: a literature review and analytical observational retrospective cohort study
Source: BMC Med Genomics. 2023 Jan 16;16:7. doi: 10.1186/s12920-023-01437-7 (PMC9843935; doi:10.1186/s12920-023-01437-7)
Supplement: Supplementary file 2 — Additional file 2: Anonymized list of identified variants. [file 12920_2023_1437_MOESM2_ESM.xlsx]

## Sheet: all cases
code number	sex	diagnosis	diagnosis2	diagnosis3	diagnosis4	Panel	Cohort	lab	test date	test result	test result2	test result3	gene variant	gene variant2	gene variant3	VUS/pathogenic variant	VUS/pathogenic variant2
85	f	mamma Ca				Custom Panel	3	Genf	2021-05-17	VUS TP53 c.668C>T			VUS TP53			VUS
13	f	no tumor				Custom Panel	2	Basel	2021-12-03	no mutation			no mutation			no mutation
14	f	no tumor				Custom Panel	2	Basel	2021-12-03	no mutation			no mutation			no mutation
917	f	mamma Ca				BRCA plus HBOC	3	Genetica	2021-07-08	VUS RAD51D c.26G>C			VUS RAD51D			VUS
16	f	no tumor				BRCA plus HBOC	3	Genetica	2021-11-23	no mutation			no mutation			no mutation
22	f	no tumor				BRCA plus HBOC	3	Genetica	2021-11-08	no mutation			no mutation			no mutation
925	f	mamma Ca				BRCA plus HBOC	3	Genetica	2021-06-15	VUS RAD51D c.932T>A			VUS RAD51D			VUS
28	f	mamma Ca				BRCA plus HBOC	3	Genetica	2021-10-19	no mutation			no mutation			no mutation
29	f	mamma Ca				BRCA plus HBOC	3	Genetica	2021-10-19	no mutation			no mutation			no mutation
30	f	mamma Ca				BRCA plus HBOC	3	Genetica	2021-10-13	no mutation			no mutation			no mutation
1000	f	ovarian Ca				BRCA plus HBOC	3	Genetica	2020-10-16	VUS RAD51D c.629C>A			VUS RAD51D			VUS
39	f	mamma Ca				BRCA plus HBOC	3	Genetica	2021-09-07	no mutation			no mutation			no mutation
40	f	cervix Ca				BRCA plus HBOC	3	Genetica	2021-09-06	no mutation			no mutation			no mutation
42	f	mamma Ca				BRCA plus HBOC	3	Genetica	2021-08-31	no mutation			no mutation			no mutation
43	f	mamma Ca				BRCA plus HBOC	3	Genetica	2021-08-30	no mutation			no mutation			no mutation
45	f	mamma Ca				BRCA plus HBOC	3	Genetica	2021-08-23	no mutation			no mutation			no mutation
46	f	mamma Ca				BRCA plus HBOC	3	Genetica	2021-08-23	no mutation			no mutation			no mutation
1187	f	mamma Ca				Extended breast- and ovarian cancer panel	3	Aarau	2017-12-28	VUS RAD51D c.963+44G>A			VUS RAD51D			VUS
49	f	mamma Ca				BRCA plus HBOC	3	Genetica	2021-08-16	no mutation			no mutation			no mutation
100	f	mamma Ca				Extended breast- and ovarian cancer panel	3	Aarau	2021-04-14	VUS RAD51C c.253T>C			VUS RAD51C			VUS
51	f	colorectal Ca				MMR genes	4	Basel	2021-08-06	no mutation			no mutation			no mutation
50	f	no tumor				BRCA plus HBOC	3	Genetica	2021-08-09	VUS PMS2 c.1004A>G			VUS PMS2			VUS
847	m	prostate Ca				Extended breast- and ovarian cancer panel	3	Aarau	2017-04-21	VUS PMS2 c.1280G>A			VUS PMS2			VUS
886	f	no tumor				BRCA plus HBOC	3	Genetica	2021-11-30	VUS PMS2 c.1004A>G			VUS PMS2			VUS
55	f	no tumor				BRCA plus HBOC	3	Genetica	2021-08-03	no mutation			no mutation			no mutation
57	f	no tumor				BRCA plus HBOC	3	Genetica	2021-07-26	no mutation			no mutation			no mutation
922	f	ovarian Ca				BRCA plus HBOC	3	Genetica	2021-06-18	VUS PMS2 c.1490G>A			VUS PMS2			VUS
60	f	ovarian Ca				BRCA plus HBOC	3	Genetica	2021-07-20	no mutation			no mutation			no mutation
61	f	mamma Ca				Extended breast- and ovarian cancer panel	3	Aarau	2021-07-20	no mutation			no mutation			no mutation
62	f	mamma Ca				BRCA plus HBOC	3	Genetica	2021-07-13	no mutation			no mutation			no mutation
63	f	ovarian Ca				BRCA plus HBOC	3	Genetica	2021-07-12	no mutation			no mutation			no mutation
71	f	melanoma	mamma Ca			BRCA plus HBOC	3	Genetica	2021-06-15	VUS PALB2 c.194C>T			VUS PALB2			VUS
66	f	ovarian Ca				BRCA plus HBOC	3	Genetica	2021-07-08	no mutation			no mutation			no mutation
772	f	ovarian Ca	mamma Ca			BRCA plus HBOC	3	Genetica	2021-03-26	VUS PALB2 c.2514+57T>G			VUS PALB2			VUS
984	f	no tumor				BRCA plus HBOC	3	Genetica	2020-11-18	VUS PALB2 c.656A>G			VUS PALB2			VUS
73	f	mamma Ca	pancreatic Ca			BRCA plus HBOC	3	Genetica	2021-06-08	no mutation			no mutation			no mutation
1028	f	mamma Ca				BRCA plus HBOC	3	Genetica	2020-06-18	VUS PALB2 c.2903C>G			VUS PALB2			VUS
1037	f	no tumor				BRCA plus HBOC	3	Genetica	2020-05-11	VUS PALB2 c.311C>T	VUS MLH1 c.1344G>T		VUS PALB2	VUS MLH1		VUS
76	f	mamma Ca				BRCA plus HBOC	3	Genetica	2021-06-02	no mutation			no mutation			no mutation
1425	f	mamma Ca				BRCA plus HBOC	3	Genetica	2020-08-06	VUS PALB2 c.232G>A			VUS PALB2			VUS
882	f	mamma Ca				Extended breast- and ovarian cancer panel	3	Aarau	2021-12-22	VUS NBN c.133C>G			VUS NBN			VUS
79	f	no tumor				BRCA plus HBOC	3	Genetica	2021-05-26	no mutation			no mutation			no mutation
80	f	mamma Ca				BRCA plus HBOC	3	Genetica	2021-05-25	no mutation			no mutation			no mutation
1186	f	ovarian Ca				Extended breast- and ovarian cancer panel	3	Aarau	2018-01-03	VUS NBN c.775G>A			VUS NBN			VUS
1531	f	mamma Ca				Extended breast- and ovarian cancer panel	3	Aarau	2019-01-29	VUS MUTYH c.1234C>T			VUS MUTYH			VUS
86	f	melanoma				Custom Panel	2	Genetica	2021-05-10	no mutation			no mutation			no mutation
15	f	ovarian Ca				MMR genes	4	Basel	2021-11-23	VUS MSH6 c.3185G>A Exon 5			VUS MSH6			VUS
88	f	mamma Ca	ovarian Ca			BRCA plus HBOC	3	Genetica	2021-05-10	no mutation			no mutation			no mutation
89	f	no tumor				BRCA plus HBOC	3	Genetica	2021-05-10	no mutation			no mutation			no mutation
153	f	mamma Ca				BRCA plus HBOC	3	Genetica	2020-12-21	VUS MSH6 c.3283C>T			VUS MSH6			VUS
91	f	ovarian Ca				BRCA plus HBOC	3	Genetica	2021-05-09	no mutation			no mutation			no mutation
226	f	colorectal Ca				MMR genes	4	Basel	2019-12-06	VUS MSH6 c.585T>G			VUS MSH6			VUS
93	f	mamma Ca				BRCA standard	1	Genetica	2021-05-05	no mutation			no mutation			no mutation
96	f	mamma Ca				BRCA plus HBOC	3	Genetica	2021-04-19	no mutation			no mutation			no mutation
1150	f	mamma Ca				Extended breast- and ovarian cancer panel	3	Aarau	2018-06-14	VUS MSH6 c.1325G>C			VUS MSH6			VUS
104	f	no tumor				BRCA plus HBOC	3	Genetica	2021-04-13	no mutation			no mutation			no mutation
106	m	colorectal Ca				MMR genes	4	Basel	2021-04-07	no mutation			no mutation			no mutation
108	f	mamma Ca				Extended breast- and ovarian cancer panel	3	Aarau	2021-03-29	no mutation			no mutation			no mutation
109	f	ovarian Ca				BRCA plus HBOC	3	Genetica	2021-03-22	no mutation			no mutation			no mutation
110	f	mamma Ca				BRCA plus HBOC	3	Genetica	2021-03-18	no mutation			no mutation			no mutation
123	f	mamma Ca	endometrial Ca			BRCA plus MMR genes	2	Aarau	2019-04-11	VUS MSH2 c.1761C>G			VUS MSH2			VUS
292	f	urothelial Ca				MMR genes	4	Basel	2019-01-29	VUS MSH2 c.982G>A			VUS MSH2			VUS
114	f	ovarian Ca				BRCA plus HBOC	3	Genetica	2021-02-22	no mutation			no mutation			no mutation
115	f	mamma Ca				BRCA plus HBOC	3	Genetica	2021-02-22	no mutation			no mutation			no mutation
117	f	mamma Ca				BRCA plus HBOC	3	Genetica	2021-02-09	no mutation			no mutation			no mutation
118	f	no tumor				BRCA plus HBOC	3	Genetica	2021-02-09	no mutation			no mutation			no mutation
921	f	ovarian Ca				BRCA plus HBOC	3	Genetica	2021-06-18	VUS MSH2 c.2694A>C			VUS MSH2			VUS
120	m	colorectal Ca				MMR genes	4	Basel	2021-02-02	no mutation			no mutation			no mutation
122	m	no tumor				BRCA plus MMR genes	2	Basel	2021-01-28	no mutation			no mutation			no mutation
241	f	colorectal Ca				MMR genes	4	Basel	2019-10-16	VUS MLH1 c.585T>G			VUS MLH1			VUS
141	f	ovarian Ca				BRCA standard	1	Genetica	2021-03-01	no mutation			no mutation			no mutation
142	f	mamma Ca	ovarian Ca			BRCA plus HBOC	3	Genetica	2021-02-15	no mutation			no mutation			no mutation
267	f	no tumor				MMR genes	4	Basel	2019-05-22	VUS MLH1 c.374C>T			VUS MLH1			VUS
975	f	colorectal Ca	mamma Ca	ovarian Ca		BRCA plus HBOC	3	Genetica	2020-12-22	VUS MLH1 c.1937A>G			VUS MLH1			VUS
146	f	mamma Ca				BRCA plus HBOC	3	Genetica	2021-01-25	no mutation			no mutation			no mutation
147	f	no tumor				BRCA plus HBOC	3	Genetica	2021-01-25	no mutation			no mutation			no mutation
784	m	tongue Ca				Custom Panel	3	Genetica	2020-04-28	VUS FANCL c.1111_1114dup			VUS FANCL			VUS
151	f	cervix Ca				BRCA plus HBOC	3	Genetica	2020-12-29	no mutation			no mutation			no mutation
23	f	ovarian Ca				BRCA plus HBOC	3	Genetica	2021-11-08	VUS CHEK2 c.7C>T			VUS CHEK2			VUS
155	f	no tumor				Custom Panel	2	Genetica	2020-12-16	no mutation			no mutation			no mutation
157	f	mamma Ca				BRCA plus HBOC	3	Genetica	2020-12-08	no mutation			no mutation			no mutation
158	f	mamma Ca				BRCA plus HBOC	3	Genetica	2020-12-07	no mutation			no mutation			no mutation
159	f	ovarian Ca				BRCA plus HBOC	3	Genetica	2020-11-30	no mutation			no mutation			no mutation
87	f	mamma Ca				BRCA plus HBOC	3	Genetica	2021-05-10	VUS CHEK2 c.538C>T			VUS CHEK2			VUS
896	f	mamma Ca				BRCA plus HBOC	3	Genetica	2021-11-04	VUS CHEK2 c.422A>C			VUS CHEK2			VUS
163	f	ovarian Ca				BRCA plus HBOC	3	Genetica	2020-11-10	no mutation			no mutation			no mutation
164	f	mamma Ca				BRCA plus HBOC	3	Genetica	2020-11-02	no mutation			no mutation			no mutation
165	f	mamma Ca				BRCA plus HBOC	3	Genetica	2020-11-02	no mutation			no mutation			no mutation
166	f	mamma Ca				BRCA plus HBOC	3	Genetica	2020-10-21	no mutation			no mutation			no mutation
167	f	mamma Ca	ovarian Ca			BRCA plus HBOC	3	Genetica	2020-10-20	no mutation			no mutation			no mutation
956	f	mamma Ca				BRCA plus HBOC	3	Genetica	2021-02-15	VUS CHEK2 c.747G>C p.Lys249Asn			VUS CHEK2			VUS
985	f	mamma Ca				BRCA plus HBOC	3	Genetica	2020-11-17	VUS CHEK2 c.846+3A>G			VUS CHEK2			VUS
175	f	mamma Ca				BRCA plus HBOC	3	Genetica	2020-09-01	no mutation			no mutation			no mutation
176	f	mamma Ca				BRCA plus HBOC	3	Genetica	2020-09-01	no mutation			no mutation			no mutation
177	f	mamma Ca				BRCA plus HBOC	3	Genetica	2020-08-27	no mutation			no mutation			no mutation
178	f	mamma Ca				BRCA plus HBOC	3	Genetica	2020-08-26	no mutation			no mutation			no mutation
180	f	mamma Ca				BRCA plus HBOC	3	Genetica	2020-08-11	no mutation			no mutation			no mutation
181	m	no tumor				BRCA plus HBOC	3	Genetica	2020-08-04	no mutation			no mutation			no mutation
183	m	urothelial Ca				MMR genes	4	Basel	2020-07-27	no mutation			no mutation			no mutation
184	f	mamma Ca				BRCA plus HBOC	3	Genetica	2020-07-23	no mutation			no mutation			no mutation
185	f	no tumor				BRCA plus HBOC	3	Genetica	2020-07-22	no mutation			no mutation			no mutation
1036	f	mamma Ca				BRCA plus HBOC	3	Genetica	2020-05-26	VUS CHEK2 c.1358C>T			VUS CHEK2			VUS
187	f	no tumor				BRCA plus HBOC	3	Genetica	2020-07-14	no mutation			no mutation			no mutation
188	m	prostate Ca				BRCA standard	1	Genetica	2020-07-14	no mutation			no mutation			no mutation
189	f	no tumor				BRCA plus HBOC	3	Genetica	2020-07-07	no mutation			no mutation			no mutation
190	f	mamma Ca				BRCA plus HBOC	3	Genetica	2020-07-02	no mutation			no mutation			no mutation
192	f	no tumor				BRCA plus HBOC	3	Genetica	2020-06-30	no mutation			no mutation			no mutation
196	f	mamma Ca	lymphoma			BRCA plus mamma	2	Genetica	2020-05-19	no mutation			no mutation			no mutation
198	f	mamma Ca				BRCA plus HBOC	3	Genetica	2020-05-11	no mutation			no mutation			no mutation
199	f	mamma Ca				BRCA plus HBOC	3	Genetica	2020-05-07	no mutation			no mutation			no mutation
200	f	colorectal Ca				MMR genes	4	Basel	2020-05-05	no mutation			no mutation			no mutation
1175	f	endometrial Ca	peritoneal Ca			Extended breast- and ovarian cancer panel	3	Aarau	2018-02-28	VUS CHEK2 c.1465A>G			VUS CHEK2			VUS
1206	f	no tumor				Extended breast- and ovarian cancer panel	3	Aarau	2017-10-26	VUS CHEK2 c.319+27C>T			VUS CHEK2			VUS
206	f	no tumor				BRCA standard	1	Genetica	2020-03-26	no mutation			no mutation			no mutation
215	m	prostate Ca				Custom Panel	2	Genetica	2020-03-03	no mutation			no mutation			no mutation
216	f	mamma Ca				BRCA plus HBOC	3	Genetica	2020-03-03	no mutation			no mutation			no mutation
217	f	mamma Ca				BRCA plus HBOC	3	Genetica	2020-03-03	no mutation			no mutation			no mutation
218	f	mamma Ca				BRCA standard	1	Genetica	2020-02-27	no mutation			no mutation			no mutation
923	m	stomach Ca	prostate Ca	pancreatic Ca		Custom	3	Genetica	2021-06-16	VUS CFTR c.413T>C			VUS CFTR			VUS
220	f	mamma Ca				BRCA plus Lynch	2	Genetica	2020-02-04	no mutation			no mutation			no mutation
221	f	mamma Ca				BRCA plus mamma	2	Genetica	2020-02-04	no mutation			no mutation			no mutation
224	f	mamma Ca				BRCA plus HBOC	3	Genetica	2019-12-19	no mutation			no mutation			no mutation
225	f	no tumor				MMR genes	4	Basel	2019-12-17	no mutation			no mutation			no mutation
69	f	mamma Ca				BRCA plus HBOC	3	Genetica	2021-06-25	VUS CDH1 c.620T>C			VUS CDH1			VUS
227	f	mamma Ca				Custom Panel	3	Wallis	2019-12-05	no mutation			no mutation			no mutation
229	f	mamma Ca				Custom Panel	2	Genetica	2019-12-03	no mutation			no mutation			no mutation
230	f	mamma Ca				BRCA plus mamma	2	Genetica	2019-11-26	no mutation			no mutation			no mutation
232	f	colorectal Ca				BRCA plus HBOC	3	Genetica	2019-11-18	no mutation			no mutation			no mutation
235	f	mamma Ca				BRCA standard	1	Genetica	2019-11-05	no mutation			no mutation			no mutation
237	f	ovarian Ca				BRCA standard	1	Genetica	2019-10-28	no mutation			no mutation			no mutation
239	f	colorectal Ca				MMR genes	4	Basel	2019-10-25	no mutation			no mutation			no mutation
172	f	mamma Ca				BRCA plus HBOC	3	Genetica	2020-09-17	VUS CDH1 c.1250A>G			VUS CDH1			VUS
242	f	no tumor				BRCA standard	1	Genetica	2019-10-09	no mutation			no mutation			no mutation
243	f	no tumor				BRCA standard	1	Genetica	2019-09-30	no mutation			no mutation			no mutation
244	f	mamma Ca				BRCA standard	1	Genetica	2019-09-23	no mutation			no mutation			no mutation
941	f	mamma Ca				BRCA plus HBOC	3	Genetica	2021-04-20	VUS CDH1 c.1160A>G			VUS CDH1			VUS
246	f	mamma Ca				BRCA standard	1	Aarau	2019-09-16	no mutation			no mutation			no mutation
1060	f	no tumor				BRCA plus mamma	2	Genetica	2019-12-04	VUS CDH1 c.1360G>A			VUS CDH1			VUS
77	m	stomach Ca	lymphoma			BRCA plus HBOC	3	Genetica	2021-05-27	VUS BRIP1 c.2220G>T			VUS BRIP1			VUS
249	f	mamma Ca	pancreatic Ca			BRCA standard	1	Genetica	2019-08-28	no mutation			no mutation			no mutation
250	f	ovarian Ca				BRCA standard	1	Genetica	2019-08-28	no mutation			no mutation			no mutation
251	f	endometrial Ca				MMR genes	4	Basel	2019-08-15	no mutation			no mutation			no mutation
785	f	no tumor				BRCA plus HBOC	3	Genetica	2020-04-27	VUS BRIP1 c.1941G>C			VUS BRIP1			VUS
253	f	colorectal Ca				MMR genes	4	Basel	2019-08-09	no mutation			no mutation			no mutation
254	m	colorectal Ca				MMR genes	4	Basel	2019-08-09	no mutation			no mutation			no mutation
255	f	mamma Ca				BRCA standard	1	Genetica	2019-07-27	no mutation			no mutation			no mutation
256	f	mamma Ca				BRCA standard	1	Genetica	2019-07-16	no mutation			no mutation			no mutation
257	f	mamma Ca				BRCA standard	1	Genetica	2019-07-16	no mutation			no mutation			no mutation
258	f	no tumor				BRCA standard	1	Genetica	2019-07-05	no mutation			no mutation			no mutation
259	f	mamma Ca				BRCA standard	1	Aarau	2019-07-04	no mutation			no mutation			no mutation
262	f	mamma Ca				BRCA standard	1	Aarau	2019-06-24	no mutation			no mutation			no mutation
265	f	mamma Ca				BRCA standard	1	Aarau	2019-06-11	no mutation			no mutation			no mutation
266	f	no tumor				MMR genes	4	Basel	2019-05-27	no mutation			no mutation			no mutation
1130	f	no tumor				Extended breast- and ovarian cancer panel	3	Aarau	2018-10-09	VUS BRIP1 c.629C>A			VUS BRIP1			VUS
268	f	ovarian Ca				BRCA standard	1	Aarau	2019-05-21	no mutation			no mutation			no mutation
271	f	no tumor				BRCA standard	1	Aarau	2019-05-15	no mutation			no mutation			no mutation
272	f	mamma Ca				BRCA standard	1	Aarau	2019-05-07	no mutation			no mutation			no mutation
273	f	mamma Ca				BRCA standard	1	Aarau	2019-04-25	no mutation			no mutation			no mutation
1184	f	no tumor				Extended breast- and ovarian cancer panel	3	Aarau	2018-01-11	VUS BRIP1 c.1978C>T			VUS BRIP1			VUS
275	f	endometrial Ca				MMR genes	4	Basel	2019-04-18	no mutation			no mutation			no mutation
276	f	mamma Ca				BRCA standard	1	Aarau	2019-04-16	no mutation			no mutation			no mutation
278	f	mamma Ca				BRCA standard	1	Aarau	2019-04-03	no mutation			no mutation			no mutation
279	f	mamma Ca				BRCA standard	1	Aarau	2019-04-03	no mutation			no mutation			no mutation
280	f	mamma Ca				BRCA standard	1	Aarau	2019-03-28	no mutation			no mutation			no mutation
281	m	colorectal Ca				MMR genes	4	Basel	2019-03-23	no mutation			no mutation			no mutation
282	f	ovarian Ca				BRCA standard	1	Aarau	2019-03-08	no mutation			no mutation			no mutation
1400	f	mamma Ca				BRCA plus HBOC	3	Genetica	2021-10-13	VUS BRIP1 c.2594G>A			VUS BRIP1			VUS
1434	f	mamma Ca				BRCA plus HBOC	3	Genetica	2020-03-30	VUS BRIP1 c.3331G>C	VUS MSH6 c.1144C>T		VUS BRIP1	VUS MSH6		VUS
290	f	ovarian Ca				BRCA standard	1	Aarau	2019-02-05	no mutation			no mutation			no mutation
291	f	colorectal Ca	mamma Ca			BRCA plus Lynch	2	Genetica	2019-02-04	no mutation			no mutation			no mutation
64	f	no tumor				BRCA plus HBOC	3	Genetica	2021-07-09	VUS BRCA2 c.2320A>G			VUS BRCA2			VUS
293	f	mamma Ca				BRCA standard	1	Aarau	2019-01-23	no mutation			no mutation			no mutation
119	f	no tumor				BRCA plus HBOC	3	Genetica	2021-02-04	VUS BRCA2 c.9032T>C			VUS BRCA2			VUS
305	f	mamma Ca				BRCA standard	1	Aarau	2018-10-09	no mutation			no mutation			no mutation
307	m	tonsillar Ca	esophageal Ca	mamma Ca		BRCA standard	1	Aarau	2018-09-14	no mutation			no mutation			no mutation
308	f	mamma Ca				BRCA standard	1	Aarau	2018-09-06	no mutation			no mutation			no mutation
309	f	no tumor				BRCA standard	1	Aarau	2018-08-20	no mutation			no mutation			no mutation
311	f	mamma Ca				BRCA standard	1	Aarau	2018-08-09	no mutation			no mutation			no mutation
313	m	colorectal Ca				MMR genes	4	Basel	2018-07-25	no mutation			no mutation			no mutation
315	f	colorectal Ca				MMR genes	4	Basel	2018-04-03	no mutation			no mutation			no mutation
317	m	colorectal Ca				MMR genes	4	Basel	2018-03-22	no mutation			no mutation			no mutation
247	f	mamma Ca				BRCA standard	1	Genetica	2019-09-12	VUS BRCA2 c.8755_80T>A			VUS BRCA2			VUS
319	m	prostate Ca				BRCA standard	1	Aarau	2018-03-21	no mutation			no mutation			no mutation
324	f	colorectal Ca				MMR genes	4	Basel	2018-01-29	no mutation			no mutation			no mutation
325	m	colorectal Ca				MMR genes	4	Basel	2018-01-23	no mutation			no mutation			no mutation
326	f	colorectal Ca				MMR genes	4	Basel	2018-01-04	no mutation			no mutation			no mutation
327	f	mamma Ca				BRCA standard	1	Genf	2015-04-02	VUS BRCA2 c.7878G>C			VUS BRCA2			VUS
375	f	colorectal Ca				MMR genes	4	Basel	2017-12-28	no mutation			no mutation			no mutation
376	f	endometrial Ca				MMR genes	4	Basel	2017-12-22	no mutation			no mutation			no mutation
379	m	prostate Ca	pancreatic Ca	bronchus Ca	Parotis Ca	Extended breast- and ovarian cancer panel	3	Aarau	2017-10-30	no mutation			no mutation			no mutation
380	f	mamma Ca				Extended breast- and ovarian cancer panel	3	Aarau	2017-10-13	no mutation			no mutation			no mutation
381	m	colorectal Ca				MMR genes	4	Basel	2017-10-12	no mutation			no mutation			no mutation
386	f	no tumor				BRCA standard	1	Aarau	2017-06-16	no mutation			no mutation			no mutation
588	f	mamma Ca				BRCA standard	1	Aarau	2012-03-26	VUS BRCA2 c.2187A>G			VUS BRCA2			VUS
393	f	colorectal Ca				MMR genes	4	Basel	2017-02-22	no mutation			no mutation			no mutation
395	m	melanoma				Custom Panel	2	Aarau	2017-01-24	no mutation			no mutation			no mutation
397	f	mamma Ca				BRCA standard	1	Aarau	2016-12-01	no mutation			no mutation			no mutation
398	f	no tumor				BRCA standard	1	Aarau	2016-11-15	no mutation			no mutation			no mutation
401	f	mamma Ca				BRCA standard	1	Aarau	2016-07-05	no mutation			no mutation			no mutation
402	f	mamma Ca	pancreatic Ca			BRCA standard	1	Aarau	2016-06-09	no mutation			no mutation			no mutation
403	f	endometrial Ca	colorectal Ca			MMR genes	4	Basel	2016-05-19	no mutation			no mutation			no mutation
405	f	colorectal Ca				MMR genes	4	Basel	2016-04-22	no mutation			no mutation			no mutation
407	f	colorectal Ca				MMR genes	4	Basel	2016-04-05	no mutation			no mutation			no mutation
408	m	colorectal Ca	mamma Ca			Extended breast- and ovarian cancer panel	3	Aarau	2016-02-22	no mutation			no mutation			no mutation
441	f	colorectal Ca				MMR genes	4	Basel	2015-11-24	no mutation			no mutation			no mutation
443	m	colorectal Ca				MMR genes	4	Basel	2015-10-19	no mutation			no mutation			no mutation
444	f	colorectal Ca				MMR genes	4	Basel	2015-09-17	no mutation			no mutation			no mutation
448	m	small intestine Ca				MMR genes	4	Basel	2015-05-08	no mutation			no mutation			no mutation
451	m	melanoma				Custom Panel	2	Aarau	2015-03-27	no mutation			no mutation			no mutation
657	f	mamma Ca				BRCA standard	1	Aarau	2011-03-10	VUS BRCA2 c.3184C>G	VUS BRCA2 c.6131G>T		VUS BRCA2	VUS BRCA2		VUS
960	f	no tumor				BRCA plus HBOC	3	Genetica	2021-02-05	VUS BRCA2 c.6613G>A			VUS BRCA2			VUS
1025	f	mamma Ca				BRCA plus HBOC	3	Genetica	2020-07-20	VUS BRCA2 c.8739C>G			VUS BRCA2			VUS
464	f	colorectal Ca				MMR genes	4	Basel	2013-12-11	no mutation			no mutation			no mutation
465	f	mamma Ca	colorectal Ca			MMR genes	4	Basel	2013-12-03	no mutation			no mutation			no mutation
1079	f	mamma Ca				BRCA standard	1	Genetica	2019-09-03	VUS BRCA2 c.8632+81T>A			VUS BRCA2			VUS
467	f	colorectal Ca				MMR genes	4	Basel	2013-11-06	no mutation			no mutation			no mutation
1153	f	no tumor				BRCA standard	1	Aarau	2018-06-07	VUS BRCA2 c.8632+94T>A			VUS BRCA2			VUS
478	f	colorectal Ca				MMR genes	4	Basel	2013-03-27	no mutation			no mutation			no mutation
516	f	mamma Ca				BRCA standard	1	Aarau	2013-08-05	no mutation			no mutation			no mutation
517	f	mamma Ca				BRCA standard	1	Aarau	2013-07-31	no mutation			no mutation			no mutation
1154	f	mamma Ca				BRCA standard	1	Aarau	2018-06-07	VUS BRCA2 c.8632+94T>A			VUS BRCA2			VUS
519	f	mamma Ca				BRCA standard	1	Aarau	2013-07-25	no mutation			no mutation			no mutation
520	f	mamma Ca				BRCA standard	1	Aarau	2013-07-22	no mutation			no mutation			no mutation
525	f	mamma Ca				BRCA standard	1	Aarau	2013-07-04	no mutation			no mutation			no mutation
526	f	mamma Ca				BRCA standard	1	Aarau	2013-07-04	no mutation			no mutation			no mutation
1335	f	mamma Ca				BRCA standard	1	Aarau	2016-07-05	VUS BRCA2 c.4570T>G			VUS BRCA2			VUS
529	f	mamma Ca				BRCA standard	1	Aarau	2013-06-25	no mutation			no mutation			no mutation
1341	f	mamma Ca				BRCA standard	1	Aarau	2016-05-23	VUS BRCA2 c.4378T>G			VUS BRCA2			VUS
1403	f	no tumor				BRCA standard	1	Aarau	2016-02-15	VUS BRCA2 c.3599G>C			VUS BRCA2			VUS
532	f	mamma Ca				BRCA standard	1	Aarau	2013-06-03	no mutation			no mutation			no mutation
1431	f	no tumor				Custom Panel	2	Genetica	2020-05-12	VUS BRCA2 c.6080G>A			VUS BRCA2			VUS
536	f	endometrial Ca				MMR genes	4	Basel	2013-03-19	no mutation			no mutation			no mutation
537	f	no tumor				BRCA standard	1	Aarau	2013-03-14	no mutation			no mutation			no mutation
538	f	no tumor				BRCA standard	1	Aarau	2013-03-08	no mutation			no mutation			no mutation
542	f	mamma Ca				BRCA standard	1	Aarau	2013-02-11	no mutation			no mutation			no mutation
1615	f	no tumor				BRCA standard	1	Aarau	2014-10-31	VUS BRCA2 c.3299A>T			VUS BRCA2			VUS
545	f	mamma Ca				BRCA standard	1	Aarau	2012-12-12	no mutation			no mutation			no mutation
547	f	mamma Ca				BRCA standard	1	Aarau	2012-05-15	no mutation			no mutation			no mutation
556	m	mamma Ca				BRCA standard	1	Aarau	2012-11-21	no mutation			no mutation			no mutation
1707	f	mamma Ca				BRCA standard	1	Aarau	2016-05-25	VUS BRCA2 c.6953G>A			VUS BRCA2			VUS
562	f	mamma Ca				BRCA standard	1	Aarau	2012-10-17	no mutation			no mutation			no mutation
563	f	mamma Ca				BRCA standard	1	Aarau	2012-09-12	no mutation			no mutation			no mutation
565	m	colorectal Ca				MMR genes	4	Basel	2012-08-09	no mutation			no mutation			no mutation
566	f	mamma Ca				BRCA standard	1	Aarau	2012-07-26	no mutation			no mutation			no mutation
567	f	mamma Ca				BRCA standard	1	Aarau	2012-07-26	no mutation			no mutation			no mutation
1733	f	mamma Ca				BRCA standard	1	Aarau	2016-02-17	VUS BRCA2 c.551T>C			VUS BRCA2			VUS
574	f	mamma Ca				BRCA standard	1	Aarau	2012-06-11	no mutation			no mutation			no mutation
575	f	mamma Ca				BRCA standard	1	Aarau	2012-05-15	no mutation			no mutation			no mutation
1979	f	mamma Ca				BRCA standard	1	Aarau	2014-12-11	VUS BRCA2 c.1786G>C			VUS BRCA2			VUS
585	f	no tumor				BRCA standard	1	Aarau	2012-04-02	no mutation			no mutation			no mutation
587	f	mamma Ca				BRCA standard	1	Aarau	2012-03-27	no mutation			no mutation			no mutation
2019	f	mamma Ca	ovarian Ca			BRCA standard	1	Aarau	2014-04-22	VUS BRCA2 c.2659G>C			VUS BRCA2			VUS
594	f	mamma Ca				BRCA standard	1	Aarau	2012-02-14	no mutation			no mutation			no mutation
599	f	mamma Ca				BRCA standard	1	Aarau	2012-02-01	no mutation			no mutation			no mutation
600	f	mamma Ca				BRCA standard	1	Aarau	2012-01-31	no mutation			no mutation			no mutation
601	f	mamma Ca				Custom Panel	2	Aarau	2012-01-17	no mutation			no mutation			no mutation
602	f	mamma Ca	ovarian Ca			Custom Panel	2	Aarau	2012-01-17	no mutation			no mutation			no mutation
603	f	mamma Ca				BRCA standard	1	Aarau	2012-01-11	no mutation			no mutation			no mutation
2109	f	no tumor				BRCA standard	1	Aarau	2013-10-30	VUS BRCA2 c.1011C>T	VUS BRCA2 c.6513G>T		VUS BRCA2	VUS BRCA2		VUS
2116	f	mamma Ca				BRCA standard	1	Aarau	2013-08-06	VUS BRCA2 c.223G>C			VUS BRCA2			VUS
607	f	melanoma	mamma Ca			BRCA standard	1	Aarau	2011-12-08	no mutation			no mutation			no mutation
609	f	mamma Ca				BRCA standard	1	Aarau	2011-11-30	no mutation			no mutation			no mutation
610	f	mamma Ca				BRCA standard	1	Aarau	2011-11-28	no mutation			no mutation			no mutation
160	f	no tumor				Extended breast- and ovarian cancer panel	3	Aarau	2020-11-27	VUS BRCA1 c.682-3C>G	VUS CDH1 c.512A>C		VUS BRCA1	VUS CDH1		VUS
628	f	endometrial Ca				MMR genes	4	Basel	2011-12-19	no mutation			no mutation			no mutation
629	f	mamma Ca				BRCA standard	1	Aarau	2011-10-25	no mutation			no mutation			no mutation
630	f	mamma Ca	tubal Ca			Custom Panel	2	Aarau	2011-10-24	no mutation			no mutation			no mutation
284	f	mamma Ca				BRCA standard	1	Aarau	2019-02-27	VUS BRCA1 c.4220D>G			VUS BRCA1			VUS
632	f	mamma Ca				BRCA standard	1	Aarau	2011-09-22	no mutation			no mutation			no mutation
711	f	mamma Ca				BRCA standard	1	Aarau	2010-06-01	VUS BRCA1 c.1067A>G			VUS BRCA1			VUS
891	m	mamma Ca				BRCA plus HBOC	3	Genetica	2021-11-16	VUS BRCA1 c.5224A>G			VUS BRCA1			VUS
635	f	mamma Ca				BRCA standard	1	Aarau	2011-08-15	no mutation			no mutation			no mutation
636	f	mamma Ca				BRCA standard	1	Aarau	2011-08-15	no mutation			no mutation			no mutation
637	f	mamma Ca				BRCA standard	1	Aarau	2011-08-15	no mutation			no mutation			no mutation
638	f	mamma Ca				BRCA standard	1	Aarau	2011-07-14	no mutation			no mutation			no mutation
639	f	mamma Ca				BRCA standard	1	Aarau	2011-07-07	no mutation			no mutation			no mutation
644	f	no tumor				BRCA standard	1	Aarau	2011-06-15	no mutation			no mutation			no mutation
645	f	ovarian Ca				BRCA standard	1	Aarau	2011-06-15	no mutation			no mutation			no mutation
902	f	ovarian Ca				BRCA plus HBOC	3	Genetica	2021-09-23	VUS BRCA1 c.3784T>C			VUS BRCA1			VUS
649	f	mamma Ca				BRCA standard	1	Aarau	2011-05-03	no mutation			no mutation			no mutation
650	f	mamma Ca				BRCA standard	1	Aarau	2011-05-02	no mutation			no mutation			no mutation
651	f	mamma Ca				BRCA standard	1	Aarau	2011-04-28	no mutation			no mutation			no mutation
652	f	ovarian Ca				BRCA standard	1	Aarau	2011-04-26	no mutation			no mutation			no mutation
654	m	colorectal Ca				MMR genes	4	Basel	2011-04-05	no mutation			no mutation			no mutation
655	f	mamma Ca	colorectal Ca			BRCA standard	1	Aarau	2011-03-30	no mutation			no mutation			no mutation
656	f	mamma Ca				BRCA standard	1	Aarau	2011-03-14	no mutation			no mutation			no mutation
915	f	ovarian Ca				BRCA plus HBOC	3	Genetica	2021-07-13	VUS BRCA1 c.5193+87A>G			VUS BRCA1			VUS
658	f	mamma Ca				BRCA standard	1	Aarau	2011-03-08	no mutation			no mutation			no mutation
659	f	mamma Ca				BRCA standard	1	Aarau	2011-03-01	no mutation			no mutation			no mutation
1102	f	ovarian Ca				BRCA plus MMR genes	2	Aarau	2019-04-11	VUS BRCA1 c.455T>C			VUS BRCA1			VUS
663	f	mamma Ca				BRCA standard	1	Aarau	2011-02-16	no mutation			no mutation			no mutation
664	f	mamma Ca				BRCA standard	1	Aarau	2011-01-20	no mutation			no mutation			no mutation
665	f	mamma Ca				BRCA standard	1	Aarau	2010-12-02	no mutation			no mutation			no mutation
1120	f	peritoneal Ca				BRCA standard	1	Aarau	2018-12-04	VUS BRCA1 c.1274C>T	VUS BRCA2 c.8632+131T>C		VUS BRCA1	VUS BRCA2		VUS
1162	f	mamma Ca				BRCA standard	1	Aarau	2018-04-05	VUS BRCA1 c.4675+43A>C			VUS BRCA1			VUS
1167	f	mamma Ca				BRCA standard	1	Aarau	2018-03-15	VUS BRCA1 c.2468G>C			VUS BRCA1			VUS
693	f	mamma Ca				BRCA standard	1	Aarau	2010-10-20	no mutation			no mutation			no mutation
694	f	mamma Ca				BRCA standard	1	Aarau	2010-09-27	no mutation			no mutation			no mutation
697	m	colorectal Ca				MMR genes	4	Basel	2010-08-26	no mutation			no mutation			no mutation
698	f	mamma Ca				BRCA standard	1	Aarau	2010-08-13	no mutation			no mutation			no mutation
705	f	mamma Ca	ovarian Ca			BRCA standard	1	Aarau	2010-06-11	no mutation			no mutation			no mutation
709	f	mamma Ca	stomach Ca			Custom Panel	2	Aarau	2010-06-07	no mutation			no mutation			no mutation
710	f	mamma Ca				BRCA standard	1	Aarau	2010-06-04	no mutation			no mutation			no mutation
1219	f	mamma Ca				BRCA standard	1	Aarau	2017-09-05	VUS BRCA1 c.5357T>C			VUS BRCA1			VUS
712	m	mamma Ca				BRCA standard	1	Aarau	2010-06-01	no mutation			no mutation			no mutation
713	f	mamma Ca				BRCA standard	1	Aarau	2010-04-13	no mutation			no mutation			no mutation
1228	f	mamma Ca				Extended breast- and ovarian cancer panel	3	Aarau	2017-07-28	VUS BRCA1 c.4063_4065delAAT			VUS BRCA1			VUS
715	f	pancreatic Ca				BRCA standard	1	Aarau	2010-03-19	no mutation			no mutation			no mutation
1272	f	mamma Ca				Extended breast- and ovarian cancer panel	3	Aarau	2017-02-24	VUS BRCA1 c.5193 + 25_5193+ 45delinsT			VUS BRCA1			VUS
1276	f	mamma Ca				BRCA standard	1	Aarau	2017-01-23	VUS BRCA1 c.435837G>A			VUS BRCA1			VUS
721	f	mamma Ca				BRCA standard	1	Aarau	2010-02-23	no mutation			no mutation			no mutation
1527	f	mamma Ca				BRCA standard	1	Aarau	2019-03-19	VUS BRCA1 c.81-87T>G			VUS BRCA1			VUS
725	f	mamma Ca				BRCA standard	1	Genf	2010-01-12	no mutation			no mutation			no mutation
726	f	mamma Ca				BRCA standard	1	Aarau	2010-01-08	no mutation			no mutation			no mutation
1538	f	no tumor				BRCA standard	1	Aarau	2019-01-14	VUS BRCA1 c.4427A>C			VUS BRCA1			VUS
765	f	lymphoma	ovarian Ca			BRCA standard	1	Genetica	2021-11-30	no mutation			no mutation			no mutation
767	f	mamma Ca				BRCA plus HBOC	3	Genetica	2021-11-03	no mutation			no mutation			no mutation
768	f	no tumor				BRCA plus HBOC	3	Genetica	2021-11-02	no mutation			no mutation			no mutation
769	f	no tumor				BRCA plus HBOC	3	Genetica	2021-09-28	no mutation			no mutation			no mutation
1542	f	mamma Ca				BRCA standard	1	Aarau	2019-01-03	VUS BRCA1 c.5252G>A			VUS BRCA1			VUS
773	f	no tumor				BRCA plus HBOC	3	Genetica	2021-01-18	no mutation			no mutation			no mutation
1703	f	ovarian Ca				BRCA standard	1	Aarau	2016-07-13	VUS BRCA1 c.736T>G			VUS BRCA1			VUS
1829	f	mamma Ca				BRCA standard	1	Aarau	2015-11-18	VUS BRCA1 c.736T>G			VUS BRCA1			VUS
786	m	colorectal Ca				MMR genes	4	Basel	2020-04-15	no mutation			no mutation			no mutation
1892	f	mamma Ca				BRCA standard	1	Aarau	2015-04-21	VUS BRCA1 c.5252G>A			VUS BRCA1			VUS
788	f	colorectal Ca				MMR genes	4	Basel	2020-03-24	no mutation			no mutation			no mutation
789	f	ovarian Ca				BRCA standard	1	Genetica	2020-03-03	no mutation			no mutation			no mutation
790	m	mamma Ca				BRCA plus HBOC	3	Genetica	2020-03-03	no mutation			no mutation			no mutation
791	f	mamma Ca				BRCA plus HBOC	3	Genetica	2020-02-26	no mutation			no mutation			no mutation
793	f	mamma Ca				BRCA standard	1	Genetica	2020-02-17	no mutation			no mutation			no mutation
794	f	ovarian Ca				BRCA plus HBOC	3	Genetica	2020-02-17	no mutation			no mutation			no mutation
795	f	ovarian Ca				BRCA plus HBOC	3	Genetica	2020-02-17	no mutation			no mutation			no mutation
797	f	tongue Ca				Custom Panel	3	Genetica	2020-02-05	no mutation			no mutation			no mutation
798	f	no tumor				BRCA standard	1	Genetica	2020-02-03	no mutation			no mutation			no mutation
801	m	mamma Ca				Extended breast- and ovarian cancer panel	3	Aarau	2018-07-18	no mutation			no mutation			no mutation
1908	f	ovarian Ca	mamma Ca			BRCA standard	1	Aarau	2015-03-03	VUS BRCA1 c.536A>G	VUS BRCA1 c.1456T>C	VUS BRCA1 c.1648A>C	VUS BRCA1	VUS BRCA1	VUS BRCA1	VUS
815	f	no tumor				BRCA standard	1	Aarau	2019-07-10	no mutation			no mutation			no mutation
816	f	no tumor				BRCA standard	1	Genetica	2019-08-21	no mutation			no mutation			no mutation
818	f	mamma Ca				BRCA standard	1	Genetica	2019-10-15	no mutation			no mutation			no mutation
820	f	ovarian Ca	endometrial Ca			BRCA plus HBOC	3	Genetica	2019-12-17	no mutation			no mutation			no mutation
1927	f	mamma Ca				BRCA standard	1	Aarau	2014-07-03	VUS BRCA1 c.5252G>A			VUS BRCA1			VUS
834	m	colorectal Ca				MMR genes	4	Basel	2018-11-30	no mutation			no mutation			no mutation
2168	f	no tumor				BRCA standard	1	Aarau	2011-07-07	VUS BRCA1 c.1067A>G			VUS BRCA1			VUS
318	f	pancreatic Ca				Extended breast- and ovarian cancer panel	3	Aarau	2018-03-21	VUS BLM c.968A>G			VUS BLM			VUS
849	m	mamma Ca				BRCA standard	1	Aarau	2016-03-22	no mutation			no mutation			no mutation
1218	f	mamma Ca				Extended breast- and ovarian cancer panel	3	Aarau	2017-09-11	VUS BLM c.274A>G			VUS BLM			VUS
880	f	endometrial Ca				MMR genes	4	Basel	2021-12-31	no mutation			no mutation			no mutation
84	f	mamma Ca				BRCA plus HBOC	3	Genetica	2021-05-17	VUS BARD1 c.1142C>T			VUS BARD1			VUS
883	f	mamma Ca				BRCA plus HBOC	3	Genetica	2021-12-20	no mutation			no mutation			no mutation
112	f	meningiomaa	bronchus Ca	endometrial Ca		Custom Panel	3	Genetica	2021-03-17	VUS BARD1 c.644A>G2	VUS RECQL5 c.1324del	VUS RECQL5 c.2059C>T	VUS BARD1	VUS RECQL5	VUS RECQL5	VUS
885	f	no tumor				BRCA standard	1	Genetica	2021-12-07	no mutation			no mutation			no mutation
161	f	mamma Ca				Custom Panel	3	Genetica	2020-11-17	VUS BARD1 c.443G>A	VUS NBN c.803C>T		VUS BARD1	VUS NBN		VUS
887	f	endometrial Ca				MMR genes	4	Basel	2021-11-30	no mutation			no mutation			no mutation
888	f	no tumor				BRCA plus HBOC	3	Genetica	2021-11-29	no mutation			no mutation			no mutation
889	f	no tumor				BRCA plus HBOC	3	Genetica	2021-11-29	no mutation			no mutation			no mutation
890	f	mamma Ca				BRCA plus HBOC	3	Genetica	2021-11-23	no mutation			no mutation			no mutation
186	f	mamma Ca				BRCA plus HBOC	3	Genetica	2020-07-16	VUS BARD1 c.2230A>G			VUS BARD1			VUS
965	f	mamma Ca				BRCA plus HBOC	3	Genetica	2021-01-20	VUS BARD1 c.152C>T			VUS BARD1			VUS
893	f	no tumor				BRCA plus HBOC	3	Genetica	2021-11-15	no mutation			no mutation			no mutation
894	f	no tumor				BRCA plus HBOC	3	Genetica	2021-11-09	no mutation			no mutation			no mutation
895	f	no tumor				BRCA plus HBOC	3	Genetica	2021-11-08	no mutation			no mutation			no mutation
1023	f	ovarian Ca				BRCA plus HBOC	3	Genetica	2020-08-06	VUS BARD1 c.2291T>C			VUS BARD1			VUS
8	f	mamma Ca				Extended breast- and ovarian cancer panel	3	Aarau	2021-12-30	VUS ATM c.1837G>T			VUS ATM			VUS
898	f	ovarian Ca				BRCA plus HBOC	3	Genetica	2021-10-27	no mutation			no mutation			no mutation
899	f	no tumor				BRCA plus HBOC	3	Genetica	2021-10-27	no mutation			no mutation			no mutation
900	f	no tumor				BRCA plus HBOC	3	Genetica	2021-10-11	no mutation			no mutation			no mutation
901	f	mamma Ca				BRCA plus HBOC	3	Genetica	2021-10-05	no mutation			no mutation			no mutation
32	f	mamma Ca				BRCA plus HBOC	3	Genetica	2021-09-29	VUS ATM c.670A>G			VUS ATM			VUS
903	f	mamma Ca				BRCA plus HBOC	3	Genetica	2021-09-20	no mutation			no mutation			no mutation
904	f	ovarian Ca				BRCA plus HBOC	3	Genetica	2021-09-20	no mutation			no mutation			no mutation
905	f	no tumor				BRCA plus HBOC	3	Genetica	2021-09-07	no mutation			no mutation			no mutation
52	f	pancreatic Ca				Custom Panel	3	Genetica	2021-08-05	VUS ATM c.9086G>A			VUS ATM			VUS
907	f	no tumor				BRCA plus HBOC	3	Genetica	2021-08-30	no mutation			no mutation			no mutation
908	f	cervix Ca				MMR genes	4	Basel	2021-08-27	no mutation			no mutation			no mutation
909	f	mamma Ca				BRCA plus HBOC	3	Genetica	2021-08-23	no mutation			no mutation			no mutation
910	f	no tumor				MMR genes	4	Basel	2021-08-20	no mutation			no mutation			no mutation
911	f	no tumor				BRCA standard	1	Genetica	2021-08-02	no mutation			no mutation			no mutation
912	f	mamma Ca				BRCA plus HBOC	3	Genetica	2021-07-26	no mutation			no mutation			no mutation
74	f	mamma Ca				Extended breast- and ovarian cancer panel	3	Aarau	2021-06-07	VUS ATM c.6974C>T			VUS ATM			VUS
205	f	mamma Ca				BRCA plus HBOC	3	Genetica	2020-04-07	VUS ATM c.4060C>A p.Pro1354Thr			VUS ATM			VUS
245	f	mamma Ca				BRCA plus mamma	2	Genetica	2019-09-23	VUS ATM c.1837G>T			VUS ATM			VUS
916	f	mamma Ca				BRCA plus HBOC	3	Genetica	2021-07-13	no mutation			no mutation			no mutation
248	f	no tumor				BRCA plus mamma	2	Genetica	2019-09-12	VUS ATM c.1608-235T>A			VUS ATM			VUS
918	f	mamma Ca				Custom Panel	3	Genetica	2021-07-07	no mutation			no mutation			no mutation
919	f	mamma Ca				BRCA plus HBOC	3	Genetica	2021-06-30	no mutation			no mutation			no mutation
920	f	mamma Ca				BRCA plus HBOC	3	Genetica	2021-06-21	no mutation			no mutation			no mutation
285	f	lymphoma				Extended breast- and ovarian cancer panel	3	Aarau	2019-02-14	VUS ATM c.8560C>T			VUS ATM			VUS
848	m	no tumor				Extended breast- and ovarian cancer panel	3	Aarau	2017-04-21	VUS ATM c.902G>A			VUS ATM			VUS
884	f	mamma Ca				Extended breast- and ovarian cancer panel	3	Aarau	2021-12-09	VUS ATM c.1112C>T			VUS ATM			VUS
935	f	mamma Ca				BRCA plus HBOC	3	Genetica	2021-05-27	VUS ATM c.2128A>G	VUS BRCA1 c.1523C>T		VUS ATM	VUS BRCA1		VUS
1029	f	no tumor				BRCA plus HBOC	3	Genetica	2020-06-17	VUS ATM c.8732C>T			VUS ATM			VUS
926	m	mamma Ca				BRCA plus HBOC	3	Genetica	2021-06-14	no mutation			no mutation			no mutation
927	f	no tumor				BRCA plus HBOC	3	Genetica	2021-06-14	no mutation			no mutation			no mutation
929	f	no tumor				Custom Panel	2	Basel	2021-06-04	no mutation			no mutation			no mutation
930	f	no tumor				BRCA plus HBOC	3	Genetica	2021-06-01	no mutation			no mutation			no mutation
931	f	mamma Ca				BRCA plus HBOC	3	Genetica	2021-06-01	no mutation			no mutation			no mutation
932	f	mamma Ca				BRCA plus HBOC	3	Genetica	2021-06-01	no mutation			no mutation			no mutation
1042	f	mamma Ca				BRCA plus HBOC	3	Genetica	2020-03-18	VUS ATM c.3238G>A			VUS ATM			VUS
936	f	mamma Ca				BRCA plus HBOC	3	Genetica	2021-05-19	no mutation			no mutation			no mutation
1064	f	ovarian Ca				BRCA plus mamma	2	Genetica	2019-11-13	VUS ATM c.6562C>A			VUS ATM			VUS
940	f	endometrial Ca				MMR genes	4	Basel	2021-04-21	no mutation			no mutation			no mutation
1103	f	no tumor				BRCA plus mamma	2	Genetica	2019-04-06	VUS ATM c.4060C>A			VUS ATM			VUS
942	f	no tumor				BRCA plus HBOC	3	Genetica	2021-04-13	no mutation			no mutation			no mutation
943	f	no tumor				BRCA plus HBOC	3	Genetica	2021-04-12	no mutation			no mutation			no mutation
944	f	mamma Ca				BRCA plus HBOC	3	Genetica	2021-04-07	no mutation			no mutation			no mutation
946	f	ovarian Ca				BRCA standard	1	Genetica	2021-03-23	no mutation			no mutation			no mutation
947	f	mamma Ca				BRCA plus mamma	2	Genetica	2021-03-18	no mutation			no mutation			no mutation
948	f	no tumor				BRCA plus HBOC	3	Genetica	2021-03-09	no mutation			no mutation			no mutation
950	f	no tumor				BRCA standard	1	Genetica	2021-03-08	no mutation			no mutation			no mutation
951	f	mamma Ca				BRCA plus HBOC	3	Genetica	2021-03-01	no mutation			no mutation			no mutation
952	f	mamma Ca				BRCA plus HBOC	3	Genetica	2021-03-01	no mutation			no mutation			no mutation
955	f	no tumor				BRCA standard	1	Genetica	2021-02-15	no mutation			no mutation			no mutation
1133	f	ovarian Ca	mamma Ca			Extended breast- and ovarian cancer panel	3	Aarau	2018-09-18	VUS ATM c.3565C>T			VUS ATM			VUS
957	f	mamma Ca				BRCA standard	1	Genetica	2021-02-15	no mutation			no mutation			no mutation
1229	f	mamma Ca				Extended breast- and ovarian cancer panel	3	Aarau	2017-07-28	VUS ATM c.4306C>T	VUS ATM c.4853G>A	VUS CHEK2 c.1672-44A>G	VUS ATM	VUS ATM	VUS CHEK2	VUS
959	f	mamma Ca				BRCA plus HBOC	3	Genetica	2021-02-10	no mutation			no mutation			no mutation
1399	f	no tumor				BRCA plus HBOC	3	Genetica	2021-12-02	VUS ATM c.7390T>C			VUS ATM			VUS
961	f	no tumor				BRCA plus HBOC	3	Genetica	2021-02-02	no mutation			no mutation			no mutation
962	f	ovarian Ca				BRCA plus HBOC	3	Genetica	2021-01-29	no mutation			no mutation			no mutation
964	f	ovarian Ca				BRCA plus HBOC	3	Genetica	2021-01-25	no mutation			no mutation			no mutation
1423	f	mamma Ca				BRCA plus HBOC	3	Genetica	2020-08-26	VUS ATM c.4362A>C			VUS ATM			VUS
966	f	mamma Ca				BRCA plus HBOC	3	Genetica	2021-01-18	no mutation			no mutation			no mutation
967	f	mamma Ca				BRCA plus Lynch	2	Genetica	2021-01-14	no mutation			no mutation			no mutation
968	f	mamma Ca				BRCA plus HBOC	3	Genetica	2021-01-11	no mutation			no mutation			no mutation
969	f	no tumor				BRCA plus HBOC	3	Genetica	2021-01-11	no mutation			no mutation			no mutation
970	f	ovarian Ca				BRCA plus HBOC	3	Genetica	2021-01-11	no mutation			no mutation			no mutation
1436	f	mamma Ca				BRCA plus HBOC	3	Genetica	2020-03-18	VUS ATM c.3238G>A	VUS MSH6 c.272C>T		VUS ATM	VUS MSH6		VUS
972	f	no tumor				BRCA plus HBOC	3	Genetica	2020-12-29	no mutation			no mutation			no mutation
1652	f	no tumor				Extended breast- and ovarian cancer panel	3	Aarau	2017-04-21	VUS ATM c.902G>A			VUS ATM			VUS
976	f	no tumor				BRCA plus HBOC	3	Genetica	2020-12-10	no mutation			no mutation			no mutation
977	f	mamma Ca				BRCA plus HBOC	3	Genetica	2020-12-08	no mutation			no mutation			no mutation
978	f	mamma Ca				BRCA plus HBOC	3	Genetica	2020-12-07	no mutation			no mutation			no mutation
979	f	mamma Ca				BRCA plus HBOC	3	Genetica	2020-12-07	no mutation			no mutation			no mutation
980	f	mamma Ca				BRCA plus HBOC	3	Genetica	2020-12-03	no mutation			no mutation			no mutation
981	f	mamma Ca				BRCA plus mamma	2	Genetica	2020-11-30	no mutation			no mutation			no mutation
982	f	mamma Ca				BRCA plus HBOC	3	Genetica	2020-11-24	no mutation			no mutation			no mutation
983	f	ovarian Ca				BRCA plus HBOC	3	Genetica	2020-11-23	no mutation			no mutation			no mutation
892	f	mamma Ca	endometrial Ca			Custom Panel	3	Genetica	2021-11-15	VUS APC c.2334T>G			VUS APC			VUS
1070	f	endometrial Ca	ovarian Ca			Custom Panel	3	Genetica	2019-10-09	VUS APC c.95A>G			VUS APC			VUS
986	f	ovarian Ca				BRCA plus HBOC	3	Genetica	2020-11-09	no mutation			no mutation			no mutation
987	f	mamma Ca				BRCA plus HBOC	3	Genetica	2020-11-09	no mutation			no mutation			no mutation
988	f	colorectal Ca				MMR genes	4	Basel	2020-11-04	no mutation			no mutation			no mutation
989	f	mamma Ca				BRCA plus HBOC	3	Genetica	2020-11-04	no mutation			no mutation			no mutation
990	f	no tumor				BRCA plus HBOC	3	Genetica	2020-11-02	no mutation			no mutation			no mutation
991	f	no tumor				BRCA plus HBOC	3	Genetica	2020-11-02	no mutation			no mutation			no mutation
992	f	ovarian Ca				BRCA plus HBOC	3	Genetica	2020-11-02	no mutation			no mutation			no mutation
54	f	mamma Ca	NHL			BRCA plus HBOC	3	Genetica	2021-08-05	pathogenic TP53			pathogenic TP53			pathogenic
994	f	no tumor				BRCA plus HBOC	3	Genetica	2020-10-29	no mutation			no mutation			no mutation
1174	f	mamma Ca				Extended breast- and ovarian cancer panel	3	Aarau	2018-03-01	pathogenic RAD51D c.81delA			pathogenic RAD51D			pathogenic
997	f	mamma Ca				BRCA plus HBOC	3	Genetica	2020-10-26	no mutation			no mutation			no mutation
998	f	mamma Ca				BRCA plus HBOC	3	Genetica	2020-10-21	no mutation			no mutation			no mutation
999	f	no tumor				BRCA standard	1	Genetica	2020-10-20	no mutation			no mutation			no mutation
1214	f	mamma Ca				Extended breast- and ovarian cancer panel	3	Aarau	2017-09-29	pathogenic RAD51D c.81delA			pathogenic RAD51D			pathogenic
1001	f	no tumor				BRCA plus HBOC	3	Genetica	2020-10-15	no mutation			no mutation			no mutation
1003	f	no tumor				BRCA plus HBOC	3	Genetica	2020-10-05	no mutation			no mutation			no mutation
1004	f	mamma Ca				BRCA plus HBOC	3	Genetica	2020-09-30	no mutation			no mutation			no mutation
1005	f	mamma Ca				BRCA plus HBOC	3	Genetica	2020-09-28	no mutation			no mutation			no mutation
1006	f	mamma Ca				BRCA plus HBOC	3	Genetica	2020-09-21	no mutation			no mutation			no mutation
1007	f	mamma Ca				Extended breast- and ovarian cancer panel	3	Aarau	2020-09-16	no mutation			no mutation			no mutation
1010	f	no tumor				BRCA plus HBOC	3	Genetica	2020-09-07	no mutation			no mutation			no mutation
1011	f	mamma Ca				BRCA plus HBOC	3	Genetica	2020-09-07	no mutation			no mutation			no mutation
1014	f	no tumor				BRCA plus HBOC	3	Genetica	2020-08-31	no mutation			no mutation			no mutation
1015	f	mamma Ca				BRCA plus HBOC	3	Genetica	2020-08-31	no mutation			no mutation			no mutation
1016	f	mamma Ca				BRCA plus HBOC	3	Genetica	2020-08-31	no mutation			no mutation			no mutation
1520	f	ovarian Ca				Extended breast- and ovarian cancer panel	3	Aarau	2019-04-11	pathogenic RAD51D c.607C>T			pathogenic RAD51D			pathogenic
1018	f	no tumor				BRCA plus HBOC	3	Genetica	2020-08-25	no mutation			no mutation			no mutation
1019	f	mamma Ca	endometrial Ca			BRCA plus HBOC	3	Genetica	2020-08-13	no mutation			no mutation			no mutation
1020	f	ovarian Ca				BRCA plus HBOC	3	Genetica	2020-08-13	no mutation			no mutation			no mutation
924	f	ovarian Ca				BRCA plus HBOC	3	Genetica	2021-06-16	pathogenic RAD51C c.704dup			pathogenic RAD51C			pathogenic
1024	f	mamma Ca				BRCA plus HBOC	3	Genetica	2020-07-24	no mutation			no mutation			no mutation
1039	f	mamma Ca				BRCA plus HBOC	3	Genetica	2020-03-31	pathogenic RAD51C c.706-2A>G			pathogenic RAD51C			pathogenic
1027	f	mamma Ca				BRCA plus HBOC	3	Genetica	2020-06-29	no mutation			no mutation			no mutation
48	f	pancreatic Ca				BRCA plus HBOC	3	Genetica	2021-08-18	pathogenic PALB2 EX9_11del			pathogenic PALB2			pathogenic
143	m	colorectal Ca				MMR genes	4	Basel	2021-02-04	pathogenic MSH6 c.2194C>T			pathogenic MSH6			pathogenic
1030	f	mamma Ca				BRCA plus HBOC	3	Genetica	2020-06-16	no mutation			no mutation			no mutation
1031	f	mamma Ca				BRCA plus mamma	2	Genetica	2020-06-12	no mutation			no mutation			no mutation
1032	f	ovarian Ca				BRCA plus HBOC	3	Genetica	2020-06-08	no mutation			no mutation			no mutation
1035	f	colorectal Ca				MMR genes	4	Basel	2020-05-29	no mutation			no mutation			no mutation
458	m	colorectal Ca				MMR genes	4	Basel	2014-08-27	pathogenic MSH6 c.3477C>A			pathogenic MSH6			pathogenic
692	f	endometrial Ca	mamma Ca	colorectal Ca		MMR genes	4	Basel	2010-10-28	pathogenic MSH6 c.2194C>T			pathogenic MSH6			pathogenic
716	m	colorectal Ca				MMR genes	4	Basel	2010-03-18	pathogenic MSH6 c.1184C>T	pathogenic MSH6 c.2944C>A		pathogenic MSH6	pathogenic MSH6		pathogenic
787	f	small intestine Ca				MMR genes	4	Basel	2020-04-08	pathogenic MSH6 c.3514 dup A			pathogenic MSH6			pathogenic
1040	f	mamma Ca				BRCA plus HBOC	3	Genetica	2020-03-30	no mutation			no mutation			no mutation
1041	f	mamma Ca				BRCA plus HBOC	3	Genetica	2020-03-25	no mutation			no mutation			no mutation
1204	f	cervix Ca	mamma Ca			BRCA plus Lynch	2	Aarau	2017-11-07	pathogenic MSH6 c.397_410delTTTTTTGATGACAG			pathogenic MSH6			pathogenic
1043	f	mamma Ca				BRCA plus HBOC	3	Genetica	2020-03-17	no mutation			no mutation			no mutation
1044	f	mamma Ca				BRCA plus HBOC	3	Genetica	2020-03-04	no mutation			no mutation			no mutation
1045	f	mamma Ca				BRCA plus mamma	2	Genetica	2020-03-03	no mutation			no mutation			no mutation
1047	f	mamma Ca				Custom Panel	2	Genetica	2020-02-14	no mutation			no mutation			no mutation
1048	f	mamma Ca				BRCA plus HBOC	3	Genetica	2020-02-06	no mutation			no mutation			no mutation
1050	f	no tumor				BRCA plus mamma	2	Genetica	2020-01-27	no mutation			no mutation			no mutation
1285	f	ovarian Ca				MMR genes	4	Basel	2016-12-02	pathogenic MSH6 c.738_741delAAAA			pathogenic MSH6			pathogenic
1052	f	ovarian Ca	mamma Ca			BRCA standard	1	Genetica	2020-01-27	no mutation			no mutation			no mutation
1053	f	no tumor				BRCA plus MMR genes	2	Aarau	2020-01-13	no mutation			no mutation			no mutation
1055	f	no tumor				BRCA standard	1	Genetica	2019-12-24	no mutation			no mutation			no mutation
1056	f	mamma Ca				BRCA plus mamma	2	Genetica	2019-12-17	no mutation			no mutation			no mutation
1057	m	mamma Ca				BRCA standard	1	Genetica	2019-12-11	no mutation			no mutation			no mutation
1058	f	no tumor				BRCA standard	1	Genetica	2019-12-04	no mutation			no mutation			no mutation
1742	f	mamma Ca	endometrial Ca	colorectal Ca		MMR genes	4	Basel	2016-02-03	pathogenic MSH6 c.4001G>A			pathogenic MSH6			pathogenic
1061	f	no tumor				BRCA standard	1	Genetica	2019-11-26	no mutation			no mutation			no mutation
1063	f	mamma Ca				BRCA standard	1	Genetica	2019-11-18	no mutation			no mutation			no mutation
78	m	colorectal Ca				MMR genes	4	Basel	2021-05-27	pathogenic MSH2 c.942+3A>T			pathogenic MSH2			pathogenic
1066	f	mamma Ca				BRCA standard	1	Genetica	2019-11-07	no mutation			no mutation			no mutation
1067	f	no tumor				BRCA plus Ovar	2	Genetica	2019-10-25	no mutation			no mutation			no mutation
1068	f	mamma Ca				BRCA standard	1	Genetica	2019-10-22	no mutation			no mutation			no mutation
460	m	colorectal Ca				MMR genes	4	Basel	2014-06-25	pathogenic MSH2 c.289C>T			pathogenic MSH2			pathogenic
1071	f	mamma Ca				BRCA standard	1	Genetica	2019-10-09	no mutation			no mutation			no mutation
1072	f	no tumor				Extended breast- and ovarian cancer panel	3	Aarau	2019-09-24	no mutation			no mutation			no mutation
1075	f	ovarian Ca				BRCA standard	1	Genetica	2019-09-11	no mutation			no mutation			no mutation
1076	f	mamma Ca				BRCA plus mamma	2	Genetica	2019-09-11	no mutation			no mutation			no mutation
1078	f	thyroid Ca				BRCA standard	1	Genetica	2019-09-03	no mutation			no mutation			no mutation
475	m	colorectal Ca				MMR genes	4	Genf	2013-06-14	pathogenic MSH2 c.140_150del11 Exon1			pathogenic MSH2			pathogenic
1080	f	ovarian Ca				BRCA standard	1	Genetica	2019-09-03	no mutation			no mutation			no mutation
1081	f	mamma Ca				BRCA standard	1	Genetica	2019-09-03	no mutation			no mutation			no mutation
604	f	endometrial Ca				MMR genes	4	Basel	2012-01-06	pathogenic MSH2 c.1597C>G			pathogenic MSH2			pathogenic
1083	f	mamma Ca				BRCA standard	1	Aarau	2019-08-15	no mutation			no mutation			no mutation
1084	f	mamma Ca				BRCA standard	1	Aarau	2019-08-13	no mutation			no mutation			no mutation
1086	f	no tumor				BRCA standard	1	Aarau	2019-08-07	no mutation			no mutation			no mutation
1089	f	no tumor				BRCA standard	1	Genetica	2019-07-23	no mutation			no mutation			no mutation
1090	f	ovarian Ca				BRCA standard	1	Aarau	2019-07-22	no mutation			no mutation			no mutation
1093	f	no tumor				BRCA standard	1	Aarau	2019-07-10	no mutation			no mutation			no mutation
1094	f	mamma Ca				BRCA standard	1	Aarau	2019-07-10	no mutation			no mutation			no mutation
1097	f	no tumor				BRCA standard	1	Aarau	2019-07-02	no mutation			no mutation			no mutation
648	f	colorectal Ca	endometrial Ca			MMR genes	4	Basel	2011-05-10	pathogenic MSH2 c212.-1G>C			pathogenic MSH2			pathogenic
1101	f	no tumor				BRCA standard	1	Aarau	2019-05-08	no mutation			no mutation			no mutation
661	f	no tumor				MMR genes	4	Basel	2011-02-18	pathogenic MSH2 EX1_del			pathogenic MSH2			pathogenic
717	m	colorectal Ca				MMR genes	4	Basel	2010-03-04	pathogenic MSH2 EX1del			pathogenic MSH2			pathogenic
1105	f	mamma Ca				Extended breast- and ovarian cancer panel	3	Aarau	2019-03-29	no mutation			no mutation			no mutation
1106	f	mamma Ca				Extended breast- and ovarian cancer panel	3	Aarau	2019-03-27	no mutation			no mutation			no mutation
1107	f	no tumor				Custom Panel	2	Aarau	2019-03-25	no mutation			no mutation			no mutation
1108	f	mamma Ca				BRCA standard	1	Aarau	2019-03-18	no mutation			no mutation			no mutation
1109	f	mamma Ca				BRCA standard	1	Aarau	2019-03-07	no mutation			no mutation			no mutation
1111	f	no tumor				BRCA standard	1	Aarau	2019-02-20	no mutation			no mutation			no mutation
1114	f	ovarian Ca				BRCA standard	1	Aarau	2019-01-16	no mutation			no mutation			no mutation
1115	f	mamma Ca				BRCA standard	1	Aarau	2019-01-16	no mutation			no mutation			no mutation
1117	f	mamma Ca				BRCA standard	1	Aarau	2018-12-19	no mutation			no mutation			no mutation
1118	f	ovarian Ca				BRCA standard	1	Aarau	2018-12-14	no mutation			no mutation			no mutation
833	m	colorectal Ca	prostate Ca	urothelial Ca	tongue Ca	MMR genes	4	Basel	2019-02-14	pathogenic MSH2 c.646-2A>G			pathogenic MSH2			pathogenic
1121	f	mamma Ca	endometrial Ca			BRCA standard	1	Aarau	2018-11-22	no mutation			no mutation			no mutation
1122	f	mamma Ca				BRCA standard	1	Aarau	2018-11-21	no mutation			no mutation			no mutation
1126	f	mamma Ca				BRCA standard	1	Aarau	2018-11-13	no mutation			no mutation			no mutation
1127	f	mamma Ca				BRCA standard	1	Aarau	2018-11-06	no mutation			no mutation			no mutation
1128	f	mamma Ca				BRCA standard	1	Aarau	2018-10-23	no mutation			no mutation			no mutation
873	f	osteosarcoma				MMR genes	4	Basel	2012-10-25	pathogenic MSH2 c.484G>A			pathogenic MSH2			pathogenic
906	f	ovarian Ca				MMR genes	4	Basel	2021-09-06	pathogenic MSH2 c.3143_3146del			pathogenic MSH2			pathogenic
1536	f	endometrial Ca				MMR genes	4	Basel	2019-01-23	pathogenic MSH2 c.943-1G>C			pathogenic MSH2			pathogenic
456	m	colorectal Ca				MMR genes	4	Basel	2014-11-19	pathogenic MLH1 c.2093C>G			pathogenic MLH1			pathogenic
1134	f	no tumor				BRCA standard	1	Aarau	2018-09-17	no mutation			no mutation			no mutation
1136	f	renal cell Ca	mamma Ca			BRCA standard	1	Aarau	2018-09-04	no mutation			no mutation			no mutation
1137	f	ovarian Ca				BRCA standard	1	Aarau	2018-09-04	no mutation			no mutation			no mutation
466	m	colorectal Ca				MMR genes	4	Basel	2013-11-29	pathogenic MLH1 c.454-1G>T			pathogenic MLH1			pathogenic
1139	f	mamma Ca				BRCA standard	1	Aarau	2018-08-21	no mutation			no mutation			no mutation
1140	f	mamma Ca				BRCA standard	1	Aarau	2018-08-07	no mutation			no mutation			no mutation
1141	f	no tumor				BRCA standard	1	Aarau	2018-08-07	no mutation			no mutation			no mutation
691	m	colorectal Ca				MMR genes	4	Basel	2010-11-09	pathogenic MLH1 c.1489dupC			pathogenic MLH1			pathogenic
1143	f	no tumor				BRCA standard	1	Aarau	2018-07-23	no mutation			no mutation			no mutation
1144	f	mamma Ca				BRCA standard	1	Aarau	2018-07-16	no mutation			no mutation			no mutation
1145	f	no tumor				BRCA standard	1	Aarau	2018-07-13	no mutation			no mutation			no mutation
971	f	no tumor				BRCA plus HBOC	3	Genetica	2021-01-07	pathogenic CHEK2 c.1100del			pathogenic CHEK2			pathogenic
1147	f	mamma Ca				Extended breast- and ovarian cancer panel	3	Aarau	2018-07-09	no mutation			no mutation			no mutation
1427	f	mamma Ca				BRCA plus mamma	2	Genetica	2020-07-20	pathogenic CHEK2 c.1100del			pathogenic CHEK2			pathogenic
1149	f	mamma Ca				BRCA standard	1	Aarau	2018-06-20	no mutation			no mutation			no mutation
1446	f	mamma Ca				BRCA plus mamma	2	Genetica	2019-11-05	pathogenic CHEK2 c.349A>G			pathogenic CHEK2			pathogenic
1151	f	no tumor				BRCA standard	1	Aarau	2018-06-13	no mutation			no mutation			no mutation
1152	f	mamma Ca				BRCA standard	1	Aarau	2018-06-12	no mutation			no mutation			no mutation
897	f	ovarian Ca				BRCA plus HBOC	3	Genetica	2021-11-04	pathogenic BRIP1 c.2392C>T			pathogenic BRIP1			pathogenic
1288	f	ovarian Ca	mamma Ca			Extended breast- and ovarian cancer panel	3	Aarau	2016-11-28	pathogenic BRIP1 EX8del	VUS PMS2 c.113C>T		pathogenic BRIP1	VUS PMS2		pathogenic	VUS
1155	f	no tumor				BRCA standard	1	Aarau	2018-06-06	no mutation			no mutation			no mutation
1156	f	no tumor				BRCA standard	1	Aarau	2018-05-22	no mutation			no mutation			no mutation
1157	f	mamma Ca				BRCA standard	1	Aarau	2018-05-09	no mutation			no mutation			no mutation
1158	f	mamma Ca				BRCA standard	1	Aarau	2018-05-09	no mutation			no mutation			no mutation
1160	f	mamma Ca				BRCA standard	1	Aarau	2018-05-02	no mutation			no mutation			no mutation
1161	f	no tumor				BRCA standard	1	Aarau	2018-04-10	no mutation			no mutation			no mutation
90	f	ovarian Ca				BRCA standard	1	Genetica	2021-05-10	pathogenic BRCA2 c.2957dupA			pathogenic BRCA2			pathogenic
1163	f	mamma Ca				BRCA standard	1	Aarau	2018-04-04	no mutation			no mutation			no mutation
1164	f	mamma Ca				BRCA standard	1	Aarau	2018-04-04	no mutation			no mutation			no mutation
1165	f	mamma Ca				BRCA standard	1	Aarau	2018-03-21	no mutation			no mutation			no mutation
1166	f	peritoneal Ca				BRCA standard	1	Aarau	2018-03-15	no mutation			no mutation			no mutation
92	f	mamma Ca				BRCA standard	1	Genetica	2021-05-06	pathogenic BRCA2 c.7480C>T			pathogenic BRCA2			pathogenic
1168	f	mamma Ca				BRCA standard	1	Aarau	2018-03-14	no mutation			no mutation			no mutation
113	f	mamma Ca				BRCA standard	1	Genetica	2021-03-11	pathogenic BRCA2 c.7958D>C			pathogenic BRCA2			pathogenic
1170	f	no tumor				BRCA standard	1	Aarau	2018-03-07	no mutation			no mutation			no mutation
1171	f	mamma Ca				BRCA standard	1	Aarau	2018-03-07	no mutation			no mutation			no mutation
1172	f	mamma Ca				BRCA standard	1	Aarau	2018-03-07	no mutation			no mutation			no mutation
145	f	no tumor				BRCA standard	1	Genetica	2021-01-28	pathogenic BRCA2 c.9257-1G>C			pathogenic BRCA2			pathogenic
149	f	mamma Ca				BRCA standard	1	Genetica	2021-01-14	pathogenic BRCA2 c.7279_7283 del			pathogenic BRCA2			pathogenic
219	f	mamma Ca				Custom Panel	2	Genetica	2020-02-05	pathogenic BRCA2 c.9352_9353del			pathogenic BRCA2			pathogenic
252	f	urothelial Ca				BRCA standard	1	Aarau	2019-08-13	pathogenic BRCA2 c.1832C>A			pathogenic BRCA2			pathogenic
1177	f	mamma Ca				Extended breast- and ovarian cancer panel	3	Aarau	2018-02-23	no mutation			no mutation			no mutation
1178	f	mamma Ca				BRCA standard	1	Aarau	2018-01-31	no mutation			no mutation			no mutation
1180	f	endometrial Ca				MMR genes	4	Basel	2018-01-25	no mutation			no mutation			no mutation
1181	f	no tumor				BRCA standard	1	Aarau	2018-01-24	no mutation			no mutation			no mutation
1182	f	mamma Ca				BRCA standard	1	Aarau	2018-01-24	no mutation			no mutation			no mutation
1183	f	tubal Ca				BRCA standard	1	Aarau	2018-01-24	no mutation			no mutation			no mutation
392	f	no tumor				BRCA standard	1	Aarau	2017-03-03	pathogenic BRCA2 c.7878G>C			pathogenic BRCA2			pathogenic
1185	f	no tumor				BRCA standard	1	Aarau	2018-01-09	no mutation			no mutation			no mutation
518	f	mamma Ca				BRCA standard	1	Aarau	2013-07-29	pathogenic BRCA2 c.1832C>A			pathogenic BRCA2			pathogenic
528	f	mamma Ca				BRCA standard	1	Aarau	2013-07-01	pathogenic BRCA2 c.6535_6536insA			pathogenic BRCA2			pathogenic
1188	f	mamma Ca				BRCA standard	1	Aarau	2017-12-14	no mutation			no mutation			no mutation
530	f	mamma Ca				BRCA standard	1	Aarau	2013-06-17	pathogenic BRCA2 c.658_659delGT			pathogenic BRCA2			pathogenic
1190	f	mamma Ca				BRCA standard	1	Aarau	2017-12-12	no mutation			no mutation			no mutation
1191	f	no tumor				BRCA standard	1	Aarau	2017-12-11	no mutation			no mutation			no mutation
1192	f	mamma Ca				BRCA standard	1	Aarau	2017-12-07	no mutation			no mutation			no mutation
1193	f	lymphoma	mamma Ca			BRCA standard	1	Aarau	2017-12-07	no mutation			no mutation			no mutation
531	f	mamma Ca				BRCA standard	1	Aarau	2013-06-06	pathogenic BRCA2 Gen c.8954-2A>G			pathogenic BRCA2			pathogenic
1195	f	mamma Ca				BRCA standard	1	Aarau	2017-11-23	no mutation			no mutation			no mutation
1196	f	no tumor				BRCA standard	1	Aarau	2017-11-23	no mutation			no mutation			no mutation
1197	f	lymphoma	mamma Ca			Extended breast- and ovarian cancer panel	3	Aarau	2017-11-22	no mutation			no mutation			no mutation
1198	f	mamma Ca				BRCA standard	1	Aarau	2017-11-16	no mutation			no mutation			no mutation
1199	f	ovarian Ca				BRCA plus Lynch	2	Aarau	2017-11-16	no mutation			no mutation			no mutation
1200	f	mamma Ca				BRCA standard	1	Aarau	2017-11-14	no mutation			no mutation			no mutation
1202	f	no tumor				BRCA standard	1	Aarau	2017-11-09	no mutation			no mutation			no mutation
560	f	mamma Ca				BRCA standard	1	Aarau	2012-10-22	pathogenic BRCA2 c.8575C>T			pathogenic BRCA2			pathogenic
606	f	mamma Ca	ovarian Ca			BRCA standard	1	Aarau	2011-12-29	pathogenic BRCA2 c.8167G>C			pathogenic BRCA2			pathogenic
1205	f	no tumor				BRCA standard	1	Aarau	2017-11-02	no mutation			no mutation			no mutation
631	f	mamma Ca				BRCA standard	1	Aarau	2011-09-22	pathogenic BRCA2 c.7660A>G			pathogenic BRCA2			pathogenic
1208	f	mamma Ca				BRCA standard	1	Aarau	2017-10-24	no mutation			no mutation			no mutation
1209	f	no tumor				BRCA standard	1	Aarau	2017-10-24	no mutation			no mutation			no mutation
1210	f	no tumor				BRCA standard	1	Aarau	2017-10-23	no mutation			no mutation			no mutation
1211	f	cervix Ca	Lungen Ca			Extended breast- and ovarian cancer panel	3	Aarau	2017-10-20	no mutation			no mutation			no mutation
1212	f	mamma Ca				BRCA standard	1	Aarau	2017-10-11	no mutation			no mutation			no mutation
1213	f	ovarian Ca				BRCA standard	1	Aarau	2017-10-03	no mutation			no mutation			no mutation
633	f	ovarian Ca				BRCA standard	1	Aarau	2011-09-13	pathogenic BRCA2 c.7878G>C			pathogenic BRCA2			pathogenic
1215	f	tubal Ca	endometrial Ca			BRCA standard	1	Aarau	2017-09-28	no mutation			no mutation			no mutation
1216	f	mamma Ca				BRCA standard	1	Aarau	2017-09-25	no mutation			no mutation			no mutation
1217	f	ovarian Ca				BRCA standard	1	Aarau	2017-09-23	no mutation			no mutation			no mutation
634	f	mamma Ca				BRCA standard	1	Aarau	2011-08-31	pathogenic BRCA2 c.2808_2811delACAA			pathogenic BRCA2			pathogenic
687	f	mamma Ca	ovarian Ca			BRCA standard	1	Aarau	2011-01-01	pathogenic BRCA2 c.5804delA			pathogenic BRCA2			pathogenic
1220	f	mamma Ca				BRCA standard	1	Aarau	2017-09-01	no mutation			no mutation			no mutation
1221	f	mamma Ca				BRCA standard	1	Aarau	2017-08-25	no mutation			no mutation			no mutation
1222	f	ovarian Ca				BRCA standard	1	Aarau	2017-08-18	no mutation			no mutation			no mutation
1223	f	endometrial Ca				MMR genes	4	Basel	2017-08-16	no mutation			no mutation			no mutation
1224	f	no tumor				BRCA standard	1	Aarau	2017-08-11	no mutation			no mutation			no mutation
1225	f	mamma Ca				Extended breast- and ovarian cancer panel	3	Aarau	2017-08-09	no mutation			no mutation			no mutation
1226	f	mamma Ca				BRCA standard	1	Aarau	2017-08-08	no mutation			no mutation			no mutation
1227	f	no tumor				BRCA standard	1	Aarau	2017-07-29	no mutation			no mutation			no mutation
914	f	mamma Ca				BRCA standard	1	Genetica	2021-07-14	pathogenic BRCA2 c.516+1G>A			pathogenic BRCA2			pathogenic
938	f	mamma Ca	ovarian Ca			BRCA standard	1	Genetica	2021-05-06	pathogenic BRCA2 c.4284dupT			pathogenic BRCA2			pathogenic
1230	f	no tumor				BRCA standard	1	Aarau	2017-07-25	no mutation			no mutation			no mutation
1232	f	ovarian Ca				BRCA standard	1	Aarau	2017-07-19	no mutation			no mutation			no mutation
1233	f	no tumor				BRCA standard	1	Aarau	2017-07-19	no mutation			no mutation			no mutation
1234	f	no tumor				BRCA standard	1	Aarau	2017-07-19	no mutation			no mutation			no mutation
1235	f	no tumor				BRCA standard	1	Aarau	2017-07-19	no mutation			no mutation			no mutation
1236	f	no tumor				BRCA standard	1	Aarau	2017-07-19	no mutation			no mutation			no mutation
1237	f	mamma Ca				BRCA standard	1	Aarau	2017-07-17	no mutation			no mutation			no mutation
1239	f	mamma Ca				BRCA standard	1	Aarau	2017-07-10	no mutation			no mutation			no mutation
1240	f	no tumor				BRCA standard	1	Aarau	2017-06-27	no mutation			no mutation			no mutation
1241	f	no tumor				BRCA standard	1	Aarau	2017-06-22	no mutation			no mutation			no mutation
1242	f	ovarian Ca				BRCA standard	1	Aarau	2017-06-20	no mutation			no mutation			no mutation
1243	f	no tumor				BRCA standard	1	Aarau	2017-06-13	no mutation			no mutation			no mutation
1244	f	no tumor				BRCA standard	1	Aarau	2017-06-13	no mutation			no mutation			no mutation
1245	f	mamma Ca				BRCA standard	1	Aarau	2017-06-12	no mutation			no mutation			no mutation
1246	f	mamma Ca				BRCA standard	1	Aarau	2017-06-07	no mutation			no mutation			no mutation
1247	f	no tumor				BRCA standard	1	Aarau	2017-06-07	no mutation			no mutation			no mutation
993	f	mamma Ca				BRCA standard	1	Genetica	2020-10-29	pathogenic BRCA2 c.2808_2811del			pathogenic BRCA2			pathogenic
1249	f	mamma Ca				BRCA standard	1	Aarau	2017-06-01	no mutation			no mutation			no mutation
1250	f	mamma Ca				BRCA standard	1	Aarau	2017-05-31	no mutation			no mutation			no mutation
1251	f	mamma Ca				BRCA standard	1	Aarau	2017-05-31	no mutation			no mutation			no mutation
1252	f	mamma Ca				BRCA standard	1	Aarau	2017-05-31	no mutation			no mutation			no mutation
1082	f	mamma Ca				BRCA standard	1	Genetica	2019-08-16	pathogenic BRCA2 c.8168A>T			pathogenic BRCA2			pathogenic
1254	f	no tumor				BRCA standard	1	Aarau	2017-05-23	no mutation			no mutation			no mutation
1255	f	mamma Ca				BRCA standard	1	Aarau	2017-05-19	no mutation			no mutation			no mutation
1256	f	mamma Ca				BRCA standard	1	Aarau	2017-05-17	no mutation			no mutation			no mutation
1257	f	no tumor				Custom Panel	2	Aarau	2017-05-08	no mutation			no mutation			no mutation
1258	f	mamma Ca				BRCA standard	1	Aarau	2017-04-24	no mutation			no mutation			no mutation
1259	f	mamma Ca				BRCA standard	1	Aarau	2017-04-24	no mutation			no mutation			no mutation
1260	f	mamma Ca				BRCA standard	1	Aarau	2017-04-24	no mutation			no mutation			no mutation
1261	f	ovarian Ca				BRCA standard	1	Aarau	2017-04-21	no mutation			no mutation			no mutation
1263	f	mamma Ca				BRCA standard	1	Aarau	2017-04-12	no mutation			no mutation			no mutation
1264	f	mamma Ca				BRCA standard	1	Aarau	2017-04-12	no mutation			no mutation			no mutation
1265	f	no tumor				BRCA standard	1	Aarau	2017-04-12	no mutation			no mutation			no mutation
1266	f	ovarian Ca				BRCA standard	1	Aarau	2017-04-10	no mutation			no mutation			no mutation
1267	f	mamma Ca				BRCA standard	1	Aarau	2017-04-10	no mutation			no mutation			no mutation
1269	f	ovarian Ca				Extended breast- and ovarian cancer panel	3	Aarau	2017-03-22	no mutation			no mutation			no mutation
1271	f	no tumor				BRCA standard	1	Aarau	2017-03-02	no mutation			no mutation			no mutation
1138	m	mamma Ca				BRCA standard	1	Aarau	2018-08-27	pathogenic BRCA2 c.5645C>A			pathogenic BRCA2			pathogenic
1273	f	mamma Ca				BRCA standard	1	Aarau	2017-02-22	no mutation			no mutation			no mutation
1274	f	mamma Ca				BRCA standard	1	Aarau	2017-01-31	no mutation			no mutation			no mutation
1275	f	no tumor				BRCA standard	1	Aarau	2017-01-27	no mutation			no mutation			no mutation
1142	f	no tumor				BRCA standard	1	Aarau	2018-07-23	pathogenic BRCA2 c.1832C>A			pathogenic BRCA2			pathogenic
1169	f	mamma Ca				BRCA standard	1	Aarau	2018-03-13	pathogenic BRCA2 c.3847_3848delGT			pathogenic BRCA2			pathogenic
1278	f	mamma Ca				BRCA standard	1	Aarau	2017-01-18	no mutation			no mutation			no mutation
1279	f	mamma Ca				BRCA standard	1	Aarau	2017-01-10	no mutation			no mutation			no mutation
1280	f	no tumor				BRCA standard	1	Aarau	2016-12-28	no mutation			no mutation			no mutation
1281	f	mamma Ca				BRCA standard	1	Aarau	2016-12-16	no mutation			no mutation			no mutation
1282	f	mamma Ca				BRCA standard	1	Aarau	2016-12-14	no mutation			no mutation			no mutation
1283	f	mamma Ca				BRCA standard	1	Aarau	2016-12-08	no mutation			no mutation			no mutation
1284	f	no tumor				BRCA standard	1	Aarau	2016-12-06	no mutation			no mutation			no mutation
1176	f	mamma Ca	ovarian Ca			BRCA standard	1	Aarau	2018-02-26	pathogenic BRCA2 c.7069_7070delCT			pathogenic BRCA2			pathogenic
1286	f	mamma Ca				BRCA standard	1	Aarau	2016-11-30	no mutation			no mutation			no mutation
1287	f	no tumor				BRCA standard	1	Aarau	2016-11-30	no mutation			no mutation			no mutation
1203	f	mamma Ca				BRCA standard	1	Aarau	2017-11-07	pathogenic BRCA2 c.7480C>T			pathogenic BRCA2			pathogenic
1289	f	mamma Ca				BRCA standard	1	Aarau	2016-11-22	no mutation			no mutation			no mutation
1290	f	mamma Ca				BRCA standard	1	Aarau	2016-11-15	no mutation			no mutation			no mutation
1291	f	mamma Ca				Extended breast- and ovarian cancer panel	3	Aarau	2016-11-11	no mutation			no mutation			no mutation
1292	f	mamma Ca				BRCA standard	1	Aarau	2016-11-11	no mutation			no mutation			no mutation
1293	f	mamma Ca				Extended breast- and ovarian cancer panel	3	Aarau	2016-11-10	no mutation			no mutation			no mutation
1294	f	no tumor				BRCA standard	1	Aarau	2016-11-09	no mutation			no mutation			no mutation
1295	f	no tumor				BRCA standard	1	Aarau	2016-11-08	no mutation			no mutation			no mutation
1296	f	mamma Ca				BRCA standard	1	Aarau	2016-11-08	no mutation			no mutation			no mutation
1297	f	mamma Ca				Custom Panel	2	Aarau	2016-10-28	no mutation			no mutation			no mutation
1300	f	mamma Ca				BRCA standard	1	Aarau	2016-10-25	no mutation			no mutation			no mutation
1301	f	no tumor				BRCA standard	1	Aarau	2016-10-14	no mutation			no mutation			no mutation
1303	f	mamma Ca				Custom Panel	2	Aarau	2016-10-07	no mutation			no mutation			no mutation
1277	f	ovarian Ca				BRCA standard	1	Aarau	2017-01-20	pathogenic BRCA2 c.6405_6409 delCTTAA			pathogenic BRCA2			pathogenic
1306	f	no tumor				BRCA standard	1	Aarau	2016-09-27	no mutation			no mutation			no mutation
1307	f	no tumor				BRCA standard	1	Aarau	2016-09-21	no mutation			no mutation			no mutation
1308	f	mamma Ca				BRCA standard	1	Aarau	2016-09-21	no mutation			no mutation			no mutation
1310	m	colorectal Ca	mamma Ca			BRCA standard	1	Aarau	2016-09-13	pathogenic BRCA2 c.6408_6414 del AAATGTT			pathogenic BRCA2			pathogenic
1311	f	no tumor				BRCA standard	1	Aarau	2016-09-06	no mutation			no mutation			no mutation
1312	f	mamma Ca				BRCA standard	1	Aarau	2016-08-29	no mutation			no mutation			no mutation
1313	f	mamma Ca				BRCA standard	1	Aarau	2016-08-26	no mutation			no mutation			no mutation
1318	f	mamma Ca				BRCA standard	1	Aarau	2016-08-19	no mutation			no mutation			no mutation
1319	f	mamma Ca				BRCA standard	1	Aarau	2016-08-18	no mutation			no mutation			no mutation
1320	f	mamma Ca				BRCA standard	1	Aarau	2016-08-18	no mutation			no mutation			no mutation
1321	f	mamma Ca				BRCA standard	1	Aarau	2016-08-18	no mutation			no mutation			no mutation
1322	f	mamma Ca				BRCA standard	1	Aarau	2016-08-18	no mutation			no mutation			no mutation
1323	f	mamma Ca				BRCA standard	1	Aarau	2016-08-17	no mutation			no mutation			no mutation
1324	f	mamma Ca				BRCA standard	1	Aarau	2016-08-17	no mutation			no mutation			no mutation
1327	f	peritoneal Ca				BRCA standard	1	Aarau	2016-08-12	no mutation			no mutation			no mutation
1328	f	mamma Ca				BRCA standard	1	Aarau	2016-08-12	no mutation			no mutation			no mutation
1331	f	mamma Ca	renal cell Ca			BRCA standard	1	Aarau	2016-07-13	no mutation			no mutation			no mutation
1510	f	mamma Ca	ovarian Ca			BRCA standard	1	Aarau	2019-07-04	pathogenic BRCA2 c.8878C>T			pathogenic BRCA2			pathogenic
1336	f	urothelial Ca	mamma Ca			Extended breast- and ovarian cancer panel	3	Aarau	2016-07-04	no mutation			no mutation			no mutation
1338	f	lymphoma	melanoma	mamma Ca		Extended breast- and ovarian cancer panel	3	Aarau	2016-06-28	no mutation			no mutation			no mutation
1583	f	mamma Ca				BRCA standard	1	Aarau	2018-12-06	pathogenic BRCA2 c.9439delT			pathogenic BRCA2			pathogenic
1650	f	mamma Ca				BRCA standard	1	Aarau	2017-06-02	pathogenic BRCA2 c.2808_2811delACAA			pathogenic BRCA2			pathogenic
1342	f	mamma Ca				BRCA standard	1	Aarau	2016-05-03	no mutation			no mutation			no mutation
1343	f	no tumor				BRCA standard	1	Aarau	2016-04-27	no mutation			no mutation			no mutation
1344	f	mamma Ca				BRCA standard	1	Aarau	2016-04-25	no mutation			no mutation			no mutation
1345	f	no tumor				BRCA standard	1	Aarau	2016-04-05	no mutation			no mutation			no mutation
1346	f	mamma Ca				BRCA standard	1	Aarau	2016-03-22	no mutation			no mutation			no mutation
1348	f	no tumor				BRCA standard	1	Aarau	2015-12-21	no mutation			no mutation			no mutation
1349	f	mamma Ca				BRCA standard	1	Aarau	2014-02-10	no mutation			no mutation			no mutation
1350	f	mamma Ca				BRCA standard	1	Aarau	2012-05-15	no mutation			no mutation			no mutation
1398	f	mamma Ca				BRCA plus HBOC	3	Genetica	2021-12-03	no mutation			no mutation			no mutation
1728	f	mamma Ca				BRCA standard	1	Aarau	2016-02-28	pathogenic BRCA2 c.635_636delGA			pathogenic BRCA2			pathogenic
1729	f	mamma Ca				BRCA standard	1	Aarau	2016-02-25	pathogenic BRCA2 c.8487G>A			pathogenic BRCA2			pathogenic
1401	f	no tumor				BRCA plus HBOC	3	Genetica	2021-02-02	no mutation			no mutation			no mutation
1402	f	mamma Ca				Custom Panel	2	Wallis	2020-11-19	no mutation			no mutation			no mutation
1739	f	mamma Ca				BRCA standard	1	Aarau	2016-02-10	pathogenic BRCA2 c.4964dupA			pathogenic BRCA2			pathogenic
1419	f	no tumor				BRCA plus HBOC	3	Genetica	2021-06-02	no mutation			no mutation			no mutation
1420	f	mamma Ca				BRCA plus HBOC	3	Genetica	2020-10-19	no mutation			no mutation			no mutation
1421	f	mamma Ca				BRCA plus HBOC	3	Genetica	2020-09-07	no mutation			no mutation			no mutation
1752	f	no tumor				BRCA standard	1	Aarau	2015-12-23	pathogenic BRCA2 c.8168A>T			pathogenic BRCA2			pathogenic
1762	f	mamma Ca				BRCA standard	1	Aarau	2015-12-08	pathogenic BRCA2 c.5238dupT			pathogenic BRCA2			pathogenic
1837	f	mamma Ca				BRCA standard	1	Aarau	2015-10-27	pathogenic BRCA2 c.1832C>A			pathogenic BRCA2			pathogenic
1897	f	ovarian Ca				BRCA standard	1	Aarau	2015-04-20	pathogenic BRCA2 c.2957dupA			pathogenic BRCA2			pathogenic
1430	f	no tumor				BRCA plus HBOC	3	Genetica	2020-06-08	no mutation			no mutation			no mutation
1903	f	mamma Ca				BRCA standard	1	Aarau	2015-03-24	pathogenic BRCA2 c.5645C>A			pathogenic BRCA2			pathogenic
1432	f	mamma Ca				BRCA plus HBOC	3	Genetica	2020-04-06	no mutation			no mutation			no mutation
1433	f	mamma Ca				BRCA standard	1	Genetica	2020-03-31	no mutation			no mutation			no mutation
1913	f	tubal Ca				BRCA standard	1	Aarau	2015-02-19	pathogenic BRCA2 c.2957dupA			pathogenic BRCA2			pathogenic
1435	f	ovarian Ca				BRCA plus HBOC	3	Genetica	2020-03-25	no mutation			no mutation			no mutation
1916	f	mamma Ca				BRCA standard	1	Aarau	2015-01-31	pathogenic BRCA2 c.8023A>G			pathogenic BRCA2			pathogenic
1437	f	no tumor				BRCA plus HBOC	3	Genetica	2020-03-13	no mutation			no mutation			no mutation
1981	f	mamma Ca				BRCA standard	1	Aarau	2014-11-21	pathogenic BRCA2 c.6952			pathogenic BRCA2			pathogenic
1439	f	no tumor				BRCA plus HBOC	3	Genetica	2020-03-03	no mutation			no mutation			no mutation
1441	f	mamma Ca				BRCA plus mamma	2	Genetica	2020-02-24	no mutation			no mutation			no mutation
1445	f	mamma Ca				BRCA plus mamma	2	Genetica	2019-11-21	no mutation			no mutation			no mutation
1988	f	mamma Ca				BRCA standard	1	Aarau	2014-10-10	pathogenic BRCA2 c.4889C>G			pathogenic BRCA2			pathogenic
1484	f	colorectal Ca				MMR genes	4	Basel	2019-11-15	no mutation			no mutation			no mutation
1485	f	mamma Ca				BRCA standard	1	Genetica	2019-10-28	no mutation			no mutation			no mutation
1486	f	mamma Ca				BRCA standard	1	Aarau	2019-10-18	no mutation			no mutation			no mutation
1487	f	mamma Ca				BRCA standard	1	Genetica	2019-10-16	no mutation			no mutation			no mutation
1488	f	no tumor				BRCA standard	1	Genetica	2019-10-15	no mutation			no mutation			no mutation
1489	f	ovarian Ca				BRCA standard	1	Genetica	2019-10-09	no mutation			no mutation			no mutation
1491	f	mamma Ca				BRCA standard	1	Genetica	2019-09-23	no mutation			no mutation			no mutation
1495	f	ovarian Ca				BRCA standard	1	Genetica	2019-09-11	no mutation			no mutation			no mutation
1496	f	endometrial Ca				MMR genes	4	Basel	2019-09-10	no mutation			no mutation			no mutation
1500	f	mamma Ca				BRCA standard	1	Genetica	2019-08-13	no mutation			no mutation			no mutation
1501	f	ovarian Ca				BRCA plus MMR genes	2	Basel	2019-08-12	no mutation			no mutation			no mutation
1502	f	mamma Ca				BRCA standard	1	Aarau	2019-08-07	no mutation			no mutation			no mutation
1503	f	no tumor				BRCA standard	1	Aarau	2019-08-05	no mutation			no mutation			no mutation
1504	f	no tumor				BRCA standard	1	Aarau	2019-07-31	no mutation			no mutation			no mutation
1505	f	mamma Ca				BRCA standard	1	Genetica	2019-07-30	no mutation			no mutation			no mutation
1506	f	mamma Ca				BRCA standard	1	Aarau	2019-07-17	no mutation			no mutation			no mutation
1507	f	no tumor				BRCA standard	1	Genetica	2019-07-16	no mutation			no mutation			no mutation
1508	f	mamma Ca				BRCA standard	1	Aarau	2019-07-10	no mutation			no mutation			no mutation
1509	f	ovarian Ca				BRCA standard	1	Aarau	2019-07-10	no mutation			no mutation			no mutation
1991	f	mamma Ca				BRCA standard	1	Aarau	2014-09-22	pathogenic BRCA2 c.2808_2011delACAA			pathogenic BRCA2			pathogenic
1513	f	mamma Ca				BRCA standard	1	Aarau	2019-05-23	no mutation			no mutation			no mutation
1514	f	mamma Ca				BRCA standard	1	Aarau	2019-05-15	no mutation			no mutation			no mutation
1515	f	no tumor				BRCA standard	1	Aarau	2019-05-08	no mutation			no mutation			no mutation
1516	f	mamma Ca				BRCA standard	1	Aarau	2019-05-08	no mutation			no mutation			no mutation
1517	f	no tumor				BRCA standard	1	Aarau	2019-05-03	no mutation			no mutation			no mutation
1518	f	endometrial Ca				MMR genes	4	Basel	2019-04-26	no mutation			no mutation			no mutation
1519	f	mamma Ca				BRCA standard	1	Aarau	2019-04-16	no mutation			no mutation			no mutation
2002	f	mamma Ca				BRCA standard	1	Aarau	2014-07-21	pathogenic BRCA2 c.1796_1800delCTTAT			pathogenic BRCA2			pathogenic
1522	f	mamma Ca				BRCA standard	1	Aarau	2019-04-04	no mutation			no mutation			no mutation
1524	f	no tumor				BRCA standard	1	Aarau	2019-04-03	no mutation			no mutation			no mutation
1525	f	no tumor				BRCA standard	1	Aarau	2019-03-28	no mutation			no mutation			no mutation
2015	f	mamma Ca				BRCA standard	1	Aarau	2014-06-10	pathogenic BRCA2 c.7480C>T			pathogenic BRCA2			pathogenic
2038	f	mamma Ca	basalioma	spinalioma	lymphoma	BRCA standard	1	Aarau	2014-02-10	pathogenic BRCA2 c.658_659delGT			pathogenic BRCA2			pathogenic
1528	f	mamma Ca				BRCA standard	1	Aarau	2019-03-11	no mutation			no mutation			no mutation
1529	f	mamma Ca				BRCA standard	1	Aarau	2019-03-07	no mutation			no mutation			no mutation
2044	f	mamma Ca				BRCA standard	1	Aarau	2013-12-19	pathogenic BRCA2 c.9382C>T			pathogenic BRCA2			pathogenic
2046	f	mamma Ca	ovarian Ca			BRCA standard	1	Aarau	2013-12-05	pathogenic BRCA2 c.5645C>A			pathogenic BRCA2			pathogenic
2114	f	mamma Ca	ovarian Ca			BRCA standard	1	Aarau	2013-09-12	pathogenic BRCA2 c.468dupT			pathogenic BRCA2			pathogenic
1539	f	mamma Ca				BRCA standard	1	Aarau	2019-01-14	no mutation			no mutation			no mutation
2118	f	mamma Ca				BRCA standard	1	Aarau	2013-07-23	pathogenic BRCA2 c.2808_2811delACAA			pathogenic BRCA2			pathogenic
2120	f	mamma Ca				BRCA standard	1	Aarau	2013-07-17	pathogenic BRCA2 c.2808_2811delACAA			pathogenic BRCA2			pathogenic
1543	f	mamma Ca				BRCA standard	1	Aarau	2018-12-14	no mutation			no mutation			no mutation
1544	f	mamma Ca				BRCA standard	1	Aarau	2018-12-14	no mutation			no mutation			no mutation
1545	f	cervix Ca				BRCA standard	1	Aarau	2018-11-13	no mutation			no mutation			no mutation
1581	f	ovarian Ca	endometrial Ca			Custom Panel	2	Genetica	2019-11-26	no mutation			no mutation			no mutation
53	f	no tumor				BRCA standard	1	Genetica	2021-08-05	pathogenic BRCA1 c.3415dup			pathogenic BRCA1			pathogenic
58	f	mamma Ca				BRCA standard	1	Genetica	2021-07-26	pathogenic BRCA1 c.5266dup			pathogenic BRCA1			pathogenic
1585	f	no tumor				BRCA standard	1	Aarau	2018-11-06	no mutation			no mutation			no mutation
1588	f	mamma Ca				BRCA standard	1	Aarau	2018-09-18	no mutation			no mutation			no mutation
1589	f	ovarian Ca				BRCA standard	1	Aarau	2018-08-22	no mutation			no mutation			no mutation
1591	f	mamma Ca				BRCA standard	1	Aarau	2018-08-20	no mutation			no mutation			no mutation
1592	f	mamma Ca				BRCA standard	1	Aarau	2018-07-31	no mutation			no mutation			no mutation
1595	f	mamma Ca				BRCA standard	1	Aarau	2018-06-16	no mutation			no mutation			no mutation
1596	f	mamma Ca				Custom Panel	2	Aarau	2018-05-22	no mutation			no mutation			no mutation
1598	f	mamma Ca				BRCA standard	1	Aarau	2018-05-02	no mutation			no mutation			no mutation
1599	f	mamma Ca				BRCA standard	1	Aarau	2018-04-24	no mutation			no mutation			no mutation
1600	f	no tumor				Extended breast- and ovarian cancer panel	3	Aarau	2018-04-18	no mutation			no mutation			no mutation
1603	f	no tumor				BRCA standard	1	Aarau	2018-03-27	no mutation			no mutation			no mutation
75	f	no tumor				BRCA standard	1	Genetica	2021-06-06	pathogenic BRCA1 c.181T>G			pathogenic BRCA1			pathogenic
1607	f	mamma Ca				BRCA standard	1	Aarau	2018-03-14	no mutation			no mutation			no mutation
1608	f	ovarian Ca				BRCA standard	1	Aarau	2018-03-07	no mutation			no mutation			no mutation
174	f	ovarian Ca				BRCA plus HBOC	3	Genetica	2020-09-02	pathogenic BRCA1 EX20del			pathogenic BRCA1			pathogenic
1610	f	endometrial Ca				MMR genes	4	Basel	2018-01-22	no mutation			no mutation			no mutation
1611	f	ovarian Ca				BRCA standard	1	Aarau	2018-01-09	no mutation			no mutation			no mutation
1612	f	mamma Ca				BRCA standard	1	Aarau	2017-12-29	no mutation			no mutation			no mutation
1613	f	no tumor				BRCA standard	1	Aarau	2017-12-19	no mutation			no mutation			no mutation
202	f	cholangio Ca				BRCA plus HBOC	3	Genetica	2020-04-22	pathogenic BRCA1 c.514delC	pathogenic ATM EX23_33dup		pathogenic BRCA1	pathogenic ATM		pathogenic
1645	f	no tumor				BRCA standard	1	Aarau	2017-11-02	no mutation			no mutation			no mutation
1648	f	no tumor				BRCA standard	1	Aarau	2017-06-07	no mutation			no mutation			no mutation
1649	f	no tumor				BRCA standard	1	Aarau	2017-06-06	no mutation			no mutation			no mutation
274	f	mamma Ca				BRCA standard	1	Aarau	2019-04-21	pathogenic BRCA1 c.3481_3491del			pathogenic BRCA1			pathogenic
1651	f	mamma Ca				Extended breast- and ovarian cancer panel	3	Aarau	2017-05-16	no mutation			no mutation			no mutation
294	f	mamma Ca				BRCA standard	1	Aarau	2019-01-15	pathogenic BRCA1 c.4484G>T			pathogenic BRCA1			pathogenic
1653	f	ovarian Ca				MMR genes	4	Basel	2017-04-11	no mutation			no mutation			no mutation
1654	f	mamma Ca				Extended breast- and ovarian cancer panel	3	Aarau	2017-02-13	no mutation			no mutation			no mutation
1655	f	ovarian Ca				BRCA standard	1	Aarau	2017-02-06	no mutation			no mutation			no mutation
1698	f	no tumor				BRCA standard	1	Aarau	2018-05-31	no mutation			no mutation			no mutation
1699	f	mamma Ca				BRCA standard	1	Aarau	2016-09-09	no mutation			no mutation			no mutation
1700	f	no tumor				BRCA standard	1	Aarau	2016-08-12	no mutation			no mutation			no mutation
1701	f	mamma Ca				BRCA standard	1	Aarau	2016-08-12	no mutation			no mutation			no mutation
1702	f	mamma Ca				BRCA standard	1	Aarau	2016-07-15	no mutation			no mutation			no mutation
535	f	mamma Ca				BRCA standard	1	Aarau	2013-04-02	pathogenic BRCA1 c.5293+1G>C			pathogenic BRCA1			pathogenic
1704	f	mamma Ca	endometrial Ca			Extended breast- and ovarian cancer panel	3	Aarau	2016-06-28	no mutation			no mutation			no mutation
1705	f	no tumor				BRCA standard	1	Genf	2016-06-21	no mutation			no mutation			no mutation
1706	f	ovarian Ca				BRCA standard	1	Aarau	2016-06-03	no mutation			no mutation			no mutation
543	f	no tumor				BRCA standard	1	Aarau	2013-01-24	pathogenic BRCA1 EX8_9del			pathogenic BRCA1			pathogenic
1708	f	no tumor				BRCA standard	1	Aarau	2016-05-13	no mutation			no mutation			no mutation
1709	f	no tumor				BRCA standard	1	Aarau	2016-05-04	no mutation			no mutation			no mutation
1710	f	mamma Ca				BRCA standard	1	Aarau	2016-05-03	no mutation			no mutation			no mutation
1711	f	mamma Ca				BRCA standard	1	Aarau	2016-04-28	no mutation			no mutation			no mutation
1712	f	mamma Ca				BRCA standard	1	Aarau	2016-04-25	no mutation			no mutation			no mutation
1713	f	no tumor				BRCA standard	1	Aarau	2016-04-25	no mutation			no mutation			no mutation
1716	f	no tumor				BRCA standard	1	Aarau	2016-04-06	no mutation			no mutation			no mutation
1717	f	mamma Ca				BRCA standard	1	Aarau	2016-04-05	no mutation			no mutation			no mutation
1718	f	mamma Ca				BRCA standard	1	Aarau	2016-04-05	no mutation			no mutation			no mutation
1719	f	ovarian Ca				BRCA standard	1	Aarau	2016-03-31	no mutation			no mutation			no mutation
1720	f	no tumor				BRCA standard	1	Aarau	2016-03-24	no mutation			no mutation			no mutation
1721	f	no tumor				BRCA standard	1	Aarau	2016-03-23	no mutation			no mutation			no mutation
1722	f	mamma Ca				BRCA standard	1	Aarau	2016-03-22	no mutation			no mutation			no mutation
1723	f	mamma Ca				BRCA standard	1	Aarau	2016-03-22	no mutation			no mutation			no mutation
1725	f	mamma Ca				BRCA standard	1	Aarau	2016-03-11	no mutation			no mutation			no mutation
568	f	ovarian Ca	mamma Ca			BRCA standard	1	Aarau	2012-07-10	pathogenic BRCA1 c.3481_3491delGAAGATACTAG			pathogenic BRCA1			pathogenic
1727	f	mamma Ca				BRCA standard	1	Aarau	2016-03-04	no mutation			no mutation			no mutation
577	f	ovarian Ca				BRCA standard	1	Aarau	2012-04-26	pathogenic BRCA1 EX8_9del			pathogenic BRCA1			pathogenic
611	f	mamma Ca	ovarian Ca			BRCA standard	1	Aarau	2011-11-16	pathogenic BRCA1 c.3286_3289delCAAA			pathogenic BRCA1			pathogenic
1730	f	mamma Ca				Extended breast- and ovarian cancer panel	3	Aarau	2016-02-22	no mutation			no mutation			no mutation
714	f	ovarian Ca				BRCA standard	1	Aarau	2010-03-23	pathogenic BRCA1 c.3481_3491delGAAGATACTAG			pathogenic BRCA1			pathogenic
1735	f	mamma Ca				BRCA standard	1	Aarau	2016-02-16	no mutation			no mutation			no mutation
1736	f	oncocytoma	mamma Ca			BRCA standard	1	Aarau	2016-02-12	no mutation			no mutation			no mutation
1737	f	mamma Ca				BRCA standard	1	Aarau	2016-02-11	no mutation			no mutation			no mutation
1738	f	no tumor				BRCA standard	1	Aarau	2016-02-11	no mutation			no mutation			no mutation
723	f	urothelial Ca	mamma Ca			BRCA standard	1	Aarau	2010-02-23	pathogenic BRCA1 EX8_9del			pathogenic BRCA1			pathogenic
1740	f	ovarian Ca				BRCA standard	1	Aarau	2016-02-09	no mutation			no mutation			no mutation
1741	f	mamma Ca				BRCA standard	1	Aarau	2016-02-04	no mutation			no mutation			no mutation
764	f	ovarian Ca				BRCA standard	1	Genetica	2021-12-10	pathogenic BRCA1 c.1116G>A			pathogenic BRCA1			pathogenic
1743	f	mamma Ca				BRCA standard	1	Aarau	2016-02-02	no mutation			no mutation			no mutation
1744	f	mamma Ca				Custom Panel	2	Aarau	2016-01-28	no mutation			no mutation			no mutation
1745	f	mamma Ca				BRCA standard	1	Aarau	2016-01-27	no mutation			no mutation			no mutation
1746	f	mamma Ca				BRCA standard	1	Aarau	2016-01-22	no mutation			no mutation			no mutation
812	f	mamma Ca				BRCA standard	1	Aarau	2019-05-24	pathogenic BRCA1 c.1016dupA			pathogenic BRCA1			pathogenic
1748	f	mamma Ca				BRCA standard	1	Aarau	2016-01-13	no mutation			no mutation			no mutation
1749	f	ovarian Ca				BRCA standard	1	Aarau	2016-01-07	no mutation			no mutation			no mutation
1750	f	mamma Ca				BRCA standard	1	Aarau	2016-01-06	no mutation			no mutation			no mutation
913	f	ovarian Ca				BRCA standard	1	Genetica	2021-07-23	pathogenic BRCA1 c.3756_3759del			pathogenic BRCA1			pathogenic
958	f	ovarian Ca				BRCA standard	1	Genetica	2021-02-12	pathogenic BRCA1 c.843_846del			pathogenic BRCA1			pathogenic
1753	f	mamma Ca				BRCA standard	1	Aarau	2015-12-22	no mutation			no mutation			no mutation
1754	f	mamma Ca				BRCA standard	1	Aarau	2015-12-21	no mutation			no mutation			no mutation
1756	f	mamma Ca				BRCA standard	1	Aarau	2015-12-16	no mutation			no mutation			no mutation
1757	f	mamma Ca				BRCA standard	1	Aarau	2015-12-16	no mutation			no mutation			no mutation
1758	f	mamma Ca				BRCA standard	1	Aarau	2015-12-14	no mutation			no mutation			no mutation
1759	f	mamma Ca				BRCA standard	1	Aarau	2015-12-14	no mutation			no mutation			no mutation
1760	m	no tumor				BRCA standard	1	Aarau	2015-12-14	no mutation			no mutation			no mutation
1761	f	mamma Ca				BRCA standard	1	Aarau	2015-12-09	no mutation			no mutation			no mutation
996	f	mamma Ca				BRCA plus HBOC	3	Genetica	2020-10-28	pathogenic BRCA1 EX20del			pathogenic BRCA1			pathogenic
1763	f	mamma Ca				BRCA standard	1	Aarau	2015-11-30	no mutation			no mutation			no mutation
1764	f	mamma Ca				BRCA standard	1	Aarau	2015-11-30	no mutation			no mutation			no mutation
1765	f	mamma Ca				BRCA standard	1	Aarau	2015-11-25	no mutation			no mutation			no mutation
1017	f	ovarian Ca				BRCA standard	1	Genetica	2020-08-26	pathogenic BRCA1 c.3607C>T			pathogenic BRCA1			pathogenic
1767	f	mamma Ca				BRCA standard	1	Aarau	2015-11-23	no mutation			no mutation			no mutation
1768	f	mamma Ca				Custom Panel	2	Aarau	2015-11-12	no mutation			no mutation			no mutation
1769	f	mamma Ca				BRCA standard	1	Aarau	2015-10-27	no mutation			no mutation			no mutation
1770	f	mamma Ca				BRCA standard	1	Aarau	2015-10-16	no mutation			no mutation			no mutation
1824	f	mamma Ca				BRCA standard	1	Aarau	2015-12-16	no mutation			no mutation			no mutation
1825	f	ovarian Ca				BRCA standard	1	Aarau	2015-12-14	no mutation			no mutation			no mutation
1038	f	ovarian Ca				BRCA standard	1	Genetica	2020-04-07	pathogenic BRCA1 EX8_9del			pathogenic BRCA1			pathogenic
1828	f	endometrial Ca				MMR genes	4	Basel	2015-11-23	no mutation			no mutation			no mutation
1051	f	mamma Ca				Custom Panel	2	Genetica	2020-01-27	pathogenic BRCA1 EX8_9del			pathogenic BRCA1			pathogenic
1831	f	no tumor				BRCA standard	1	Aarau	2015-11-12	no mutation			no mutation			no mutation
1832	f	mamma Ca				BRCA standard	1	Aarau	2015-11-12	no mutation			no mutation			no mutation
1833	f	melanoma				BRCA standard	1	Aarau	2015-11-09	no mutation			no mutation			no mutation
1835	f	mamma Ca				BRCA standard	1	Aarau	2015-11-02	no mutation			no mutation			no mutation
1100	f	ovarian Ca				Extended breast- and ovarian cancer panel	3	Aarau	2019-05-14	pathogenic BRCA1 c.4065 4068deITCAA			pathogenic BRCA1			pathogenic
1131	f	ovarian Ca				BRCA standard	1	Aarau	2018-10-01	pathogenic BRCA1 EX8_9del			pathogenic BRCA1			pathogenic
1838	f	no tumor				BRCA standard	1	Aarau	2015-10-27	no mutation			no mutation			no mutation
1840	f	mamma Ca				BRCA standard	1	Aarau	2015-10-26	no mutation			no mutation			no mutation
1132	f	ovarian Ca				BRCA standard	1	Aarau	2018-09-21	pathogenic BRCA1 c.5080G>T			pathogenic BRCA1			pathogenic
1845	f	ovarian Ca				BRCA standard	1	Aarau	2015-09-23	no mutation			no mutation			no mutation
1846	f	mamma Ca				BRCA standard	1	Aarau	2015-09-23	no mutation			no mutation			no mutation
1146	f	ovarian Ca				BRCA standard	1	Aarau	2018-07-09	pathogenic BRCA1 c.3481_3491del			pathogenic BRCA1			pathogenic
1848	f	no tumor				BRCA standard	1	Aarau	2015-09-07	no mutation			no mutation			no mutation
1849	f	no tumor				BRCA standard	1	Aarau	2015-08-31	no mutation			no mutation			no mutation
1850	f	mamma Ca				BRCA standard	1	Aarau	2015-08-31	no mutation			no mutation			no mutation
1851	f	mamma Ca				BRCA standard	1	Aarau	2015-08-31	no mutation			no mutation			no mutation
1855	f	mamma Ca				BRCA standard	1	Aarau	2015-08-17	no mutation			no mutation			no mutation
1148	f	mamma Ca				BRCA standard	1	Aarau	2018-07-03	pathogenic BRCA1 c.4183C>T			pathogenic BRCA1			pathogenic
1858	f	mamma Ca				BRCA standard	1	Aarau	2015-08-06	no mutation			no mutation			no mutation
1860	f	mamma Ca				BRCA standard	1	Aarau	2015-08-05	no mutation			no mutation			no mutation
1861	f	mamma Ca				BRCA standard	1	Aarau	2015-08-03	no mutation			no mutation			no mutation
1173	f	mamma Ca				BRCA standard	1	Aarau	2018-03-06	pathogenic BRCA1 c.2123delC			pathogenic BRCA1			pathogenic
1864	f	mamma Ca				BRCA standard	1	Aarau	2015-07-21	no mutation			no mutation			no mutation
1865	f	no tumor				BRCA standard	1	Aarau	2015-07-06	no mutation			no mutation			no mutation
1866	f	no tumor				BRCA standard	1	Aarau	2015-07-06	no mutation			no mutation			no mutation
1867	f	mamma Ca				BRCA standard	1	Aarau	2015-07-06	no mutation			no mutation			no mutation
1869	f	thyroid Ca	mamma Ca			BRCA standard	1	Aarau	2015-06-29	no mutation			no mutation			no mutation
1870	f	mamma Ca				BRCA standard	1	Aarau	2015-06-22	no mutation			no mutation			no mutation
1871	f	no tumor				BRCA standard	1	Aarau	2015-06-22	no mutation			no mutation			no mutation
1872	f	mamma Ca				BRCA standard	1	Aarau	2015-06-12	no mutation			no mutation			no mutation
1189	f	ovarian Ca				BRCA standard	1	Aarau	2017-12-12	pathogenic BRCA1 c.3481_3491del			pathogenic BRCA1			pathogenic
1874	f	mamma Ca				BRCA standard	1	Aarau	2015-06-12	no mutation			no mutation			no mutation
1875	f	mamma Ca				BRCA standard	1	Aarau	2015-06-08	no mutation			no mutation			no mutation
1876	f	mamma Ca				BRCA standard	1	Aarau	2015-06-08	no mutation			no mutation			no mutation
1877	f	no tumor				BRCA standard	1	Aarau	2015-06-08	no mutation			no mutation			no mutation
1878	f	mamma Ca				BRCA standard	1	Aarau	2015-05-29	no mutation			no mutation			no mutation
1194	f	cervix Ca				BRCA standard	1	Aarau	2017-11-30	pathogenic BRCA1 c.3279delC			pathogenic BRCA1			pathogenic
1248	f	mamma Ca				BRCA standard	1	Aarau	2017-06-02	pathogenic BRCA1 c.4128_4129delAA			pathogenic BRCA1			pathogenic
1882	f	mamma Ca				BRCA standard	1	Aarau	2015-05-21	no mutation			no mutation			no mutation
1883	f	endometrial Ca				MMR genes	4	Basel	2015-05-18	no mutation			no mutation			no mutation
1253	f	ovarian Ca				BRCA standard	1	Aarau	2017-05-30	pathogenic BRCA1 c.3481_3491del			pathogenic BRCA1			pathogenic
1885	f	ovarian Ca				BRCA standard	1	Aarau	2015-05-04	no mutation			no mutation			no mutation
1305	f	mamma Ca				BRCA standard	1	Aarau	2016-09-30	pathogenic BRCA1 c.4251_4252delGT			pathogenic BRCA1			pathogenic
1339	f	ovarian Ca				BRCA standard	1	Aarau	2016-06-17	pathogenic BRCA1 c.68_69delAG			pathogenic BRCA1			pathogenic
1891	f	mamma Ca				BRCA standard	1	Aarau	2015-04-21	no mutation			no mutation			no mutation
1428	f	mamma Ca				BRCA plus mamma	2	Genetica	2020-06-26	pathogenic BRCA1 c.843_846del			pathogenic BRCA1			pathogenic
1893	f	mamma Ca				BRCA standard	1	Aarau	2015-04-21	no mutation			no mutation			no mutation
1894	f	mamma Ca				BRCA standard	1	Aarau	2015-04-20	no mutation			no mutation			no mutation
1895	f	mamma Ca				BRCA standard	1	Aarau	2015-04-20	no mutation			no mutation			no mutation
1896	f	mamma Ca				BRCA standard	1	Aarau	2015-04-20	no mutation			no mutation			no mutation
1526	f	no tumor				BRCA standard	1	Aarau	2019-03-27	pathogenic BRCA1 c.190T>C			pathogenic BRCA1			pathogenic
1901	f	mamma Ca				BRCA standard	1	Aarau	2015-04-01	no mutation			no mutation			no mutation
1902	f	mamma Ca				BRCA standard	1	Aarau	2015-03-25	no mutation			no mutation			no mutation
1540	f	mamma Ca				BRCA standard	1	Aarau	2019-01-11	pathogenic BRCA1 c.3756_3759delGTCT			pathogenic BRCA1			pathogenic
1904	f	mamma Ca				BRCA standard	1	Aarau	2015-03-23	no mutation			no mutation			no mutation
1906	f	mamma Ca				BRCA standard	1	Aarau	2015-03-16	no mutation			no mutation			no mutation
1907	f	no tumor				BRCA standard	1	Aarau	2015-03-16	no mutation			no mutation			no mutation
1582	f	mamma Ca				BRCA standard	1	Aarau	2019-01-09	pathogenic BRCA1 EX8del			pathogenic BRCA1			pathogenic
1911	f	mamma Ca				BRCA standard	1	Aarau	2015-02-26	no mutation			no mutation			no mutation
1606	f	mamma Ca				BRCA standard	1	Aarau	2018-03-20	pathogenic BRCA1 c.3999_4008del			pathogenic BRCA1			pathogenic
1609	f	mamma Ca				BRCA standard	1	Aarau	2018-02-16	pathogenic BRCA1 c.5080G>T			pathogenic BRCA1			pathogenic
1914	f	no tumor				BRCA standard	1	Aarau	2015-02-17	no mutation			no mutation			no mutation
1915	f	mamma Ca				BRCA standard	1	Aarau	2015-02-10	no mutation			no mutation			no mutation
1726	f	mamma Ca				BRCA standard	1	Aarau	2016-03-09	pathogenic BRCA1 c.5526delA			pathogenic BRCA1			pathogenic
1917	f	mamma Ca				BRCA standard	1	Aarau	2015-01-30	no mutation			no mutation			no mutation
1918	f	mamma Ca				BRCA standard	1	Aarau	2015-01-19	no mutation			no mutation			no mutation
1919	m	mamma Ca				BRCA standard	1	Aarau	2015-01-13	no mutation			no mutation			no mutation
1920	f	no tumor				BRCA standard	1	Aarau	2014-12-18	no mutation			no mutation			no mutation
1923	f	no tumor				BRCA standard	1	Aarau	2014-12-06	no mutation			no mutation			no mutation
1924	f	mamma Ca				BRCA standard	1	Aarau	2014-11-13	no mutation			no mutation			no mutation
1925	f	mamma Ca				BRCA standard	1	Aarau	2014-11-03	no mutation			no mutation			no mutation
1926	f	no tumor				BRCA standard	1	Aarau	2014-09-09	no mutation			no mutation			no mutation
1747	f	mamma Ca				BRCA standard	1	Aarau	2016-01-20	pathogenic BRCA1 c.181T>G			pathogenic BRCA1			pathogenic
1751	f	mamma Ca	bronchus Ca			BRCA standard	1	Aarau	2015-12-29	pathogenic BRCA1 c.181T>G			pathogenic BRCA1			pathogenic
1980	f	mamma Ca				BRCA standard	1	Aarau	2014-12-02	no mutation			no mutation			no mutation
1766	f	mamma Ca				BRCA standard	1	Aarau	2015-11-23	pathogenic BRCA1 c.4201C>T			pathogenic BRCA1			pathogenic
1982	f	mamma Ca				BRCA standard	1	Aarau	2014-10-27	no mutation			no mutation			no mutation
1984	f	mamma Ca				BRCA standard	1	Aarau	2014-10-20	no mutation			no mutation			no mutation
1985	f	no tumor				BRCA standard	1	Aarau	2014-10-13	no mutation			no mutation			no mutation
1986	f	mamma Ca				BRCA standard	1	Aarau	2014-10-13	no mutation			no mutation			no mutation
1987	f	mamma Ca	ovarian Ca			BRCA standard	1	Aarau	2014-10-13	no mutation			no mutation			no mutation
1826	f	mamma Ca				BRCA standard	1	Aarau	2015-12-08	pathogenic BRCA1 c.3286_3289delCAAA			pathogenic BRCA1			pathogenic
1989	f	mamma Ca				BRCA standard	1	Aarau	2014-10-03	no mutation			no mutation			no mutation
1990	f	no tumor				BRCA standard	1	Aarau	2014-09-25	no mutation			no mutation			no mutation
1836	f	mamma Ca				BRCA standard	1	Aarau	2015-10-28	pathogenic BRCA1 c.5080G>T			pathogenic BRCA1			pathogenic
1995	f	no tumor				BRCA standard	1	Aarau	2014-08-18	no mutation			no mutation			no mutation
1997	f	no tumor				BRCA standard	1	Aarau	2014-08-12	no mutation			no mutation			no mutation
1998	f	no tumor				BRCA standard	1	Aarau	2014-07-31	no mutation			no mutation			no mutation
2000	f	mamma Ca				BRCA standard	1	Aarau	2014-07-24	no mutation			no mutation			no mutation
1842	f	mamma Ca				BRCA standard	1	Aarau	2015-10-06	pathogenic BRCA1 EX20del			pathogenic BRCA1			pathogenic
2003	f	ovarian Ca				BRCA standard	1	Aarau	2014-07-15	no mutation			no mutation			no mutation
2004	f	mamma Ca				BRCA standard	1	Aarau	2014-07-15	no mutation			no mutation			no mutation
2005	f	mamma Ca				BRCA standard	1	Aarau	2014-07-15	no mutation			no mutation			no mutation
2006	f	mamma Ca				BRCA standard	1	Aarau	2014-07-15	no mutation			no mutation			no mutation
2010	f	mamma Ca				Custom Panel	2	Aarau	2014-06-25	no mutation			no mutation			no mutation
2014	f	no tumor				BRCA standard	1	Aarau	2014-06-10	no mutation			no mutation			no mutation
1847	f	ovarian Ca				BRCA standard	1	Aarau	2015-09-22	pathogenic BRCA1 c.5251C>T			pathogenic BRCA1			pathogenic
2016	f	mamma Ca				BRCA standard	1	Aarau	2014-05-26	no mutation			no mutation			no mutation
2017	f	no tumor				BRCA standard	1	Aarau	2014-05-23	no mutation			no mutation			no mutation
2018	f	mamma Ca				BRCA standard	1	Aarau	2014-05-19	no mutation			no mutation			no mutation
1857	f	ovarian Ca				BRCA standard	1	Aarau	2015-08-06	pathogenic BRCA1 c.843_846delCTCA			pathogenic BRCA1			pathogenic
2020	f	no tumor				BRCA standard	1	Aarau	2014-04-17	no mutation			no mutation			no mutation
2021	f	mamma Ca				BRCA standard	1	Aarau	2014-04-17	no mutation			no mutation			no mutation
2022	f	no tumor				BRCA standard	1	Aarau	2014-04-17	no mutation			no mutation			no mutation
2023	f	no tumor				BRCA standard	1	Aarau	2014-04-01	no mutation			no mutation			no mutation
2024	f	mamma Ca				BRCA standard	1	Aarau	2014-03-26	no mutation			no mutation			no mutation
2025	f	no tumor				BRCA standard	1	Aarau	2014-03-24	no mutation			no mutation			no mutation
2026	f	no tumor				BRCA standard	1	Aarau	2014-03-17	no mutation			no mutation			no mutation
2027	f	no tumor				BRCA standard	1	Aarau	2014-03-17	no mutation			no mutation			no mutation
2030	f	mamma Ca				BRCA standard	1	Aarau	2014-03-03	no mutation			no mutation			no mutation
2032	f	mamma Ca				BRCA standard	1	Aarau	2014-02-17	no mutation			no mutation			no mutation
2033	f	mamma Ca				BRCA standard	1	Aarau	2014-02-11	no mutation			no mutation			no mutation
2035	f	mamma Ca				BRCA standard	1	Aarau	2014-02-11	no mutation			no mutation			no mutation
2036	f	mamma Ca				BRCA standard	1	Aarau	2014-02-11	no mutation			no mutation			no mutation
2037	f	mamma Ca				BRCA standard	1	Aarau	2014-02-10	no mutation			no mutation			no mutation
1862	f	mamma Ca				BRCA standard	1	Aarau	2015-07-21	pathogenic BRCA1 EX20del			pathogenic BRCA1			pathogenic
2039	f	mamma Ca				BRCA standard	1	Aarau	2014-02-10	no mutation			no mutation			no mutation
2040	f	mamma Ca				BRCA standard	1	Aarau	2014-01-30	no mutation			no mutation			no mutation
2042	f	mamma Ca				BRCA standard	1	Aarau	2014-01-03	no mutation			no mutation			no mutation
2043	f	mamma Ca				BRCA standard	1	Aarau	2014-01-03	no mutation			no mutation			no mutation
1873	f	mamma Ca				BRCA standard	1	Aarau	2015-06-12	pathogenic BRCA1 c.181T>G			pathogenic BRCA1			pathogenic
2045	f	mamma Ca				BRCA standard	1	Aarau	2013-12-18	no mutation			no mutation			no mutation
1880	f	mamma Ca	ovarian Ca			BRCA standard	1	Aarau	2015-05-22	pathogenic BRCA1 c.5080G>T			pathogenic BRCA1			pathogenic
2047	f	ovarian Ca				BRCA standard	1	Aarau	2013-09-04	no mutation			no mutation			no mutation
2048	f	mamma Ca				BRCA standard	1	Aarau	2013-07-04	no mutation			no mutation			no mutation
2049	f	mamma Ca				BRCA standard	1	Aarau	2012-12-04	no mutation			no mutation			no mutation
2097	f	no tumor				BRCA standard	1	Aarau	2014-11-25	no mutation			no mutation			no mutation
2098	f	no tumor				BRCA standard	1	Aarau	2014-11-24	no mutation			no mutation			no mutation
2099	f	no tumor				BRCA standard	1	Aarau	2014-06-26	no mutation			no mutation			no mutation
2101	f	mamma Ca				BRCA standard	1	Aarau	2014-01-03	no mutation			no mutation			no mutation
1881	f	mamma Ca				BRCA standard	1	Aarau	2015-05-22	pathogenic BRCA1 c.1009G>T			pathogenic BRCA1			pathogenic
2105	f	mamma Ca				BRCA standard	1	Aarau	2013-11-14	no mutation			no mutation			no mutation
1884	f	ovarian Ca				BRCA standard	1	Aarau	2015-05-07	pathogenic BRCA1 EX20del			pathogenic BRCA1			pathogenic
2110	f	no tumor				BRCA standard	1	Aarau	2013-10-29	no mutation			no mutation			no mutation
2111	f	ovarian Ca				BRCA standard	1	Aarau	2013-10-10	no mutation			no mutation			no mutation
2112	f	mamma Ca				BRCA standard	1	Aarau	2013-10-01	no mutation			no mutation			no mutation
2113	f	no tumor				BRCA standard	1	Aarau	2013-09-16	no mutation			no mutation			no mutation
1889	f	mamma Ca				BRCA standard	1	Aarau	2015-04-27	pathogenic BRCA1 c.1515_1516delAAinsT			pathogenic BRCA1			pathogenic
2115	f	no tumor				BRCA standard	1	Aarau	2013-09-10	no mutation			no mutation			no mutation
1890	f	mamma Ca				BRCA standard	1	Aarau	2015-04-27	pathogenic BRCA1 EX20del			pathogenic BRCA1			pathogenic
1912	f	mamma Ca				BRCA standard	1	Aarau	2015-02-19	pathogenic BRCA1 c.5319dupC			pathogenic BRCA1			pathogenic
2104	f	ovarian Ca				BRCA standard	1	Aarau	2013-11-14	pathogenic BRCA1 c.68_69delAG			pathogenic BRCA1			pathogenic
2117	f	ovarian Ca				BRCA standard	1	Aarau	2013-07-31	pathogenic BRCA1 c.3018_3021delTTCA			pathogenic BRCA1			pathogenic
2121	f	mamma Ca				BRCA standard	1	Aarau	2013-04-02	no mutation			no mutation			no mutation
2156	f	mamma Ca				BRCA standard	1	Aarau	2012-10-16	no mutation			no mutation			no mutation
2157	f	CLL				BRCA standard	1	Aarau	2012-10-16	no mutation			no mutation			no mutation
2158	f	no tumor				BRCA standard	1	Aarau	2012-08-21	no mutation			no mutation			no mutation
1438	f	mamma Ca				BRCA plus HBOC	3	Genetica	2020-03-09	pathogenic BARD1 c.2016_2019del			pathogenic BARD1			pathogenic
2177	f	mamma Ca				BRCA standard	1	Genf	2010-01-12	no mutation			no mutation			no mutation

## Sheet: identified variants
code number	sex	diagnosis	diagnosis2	diagnosis3	diagnosis4	Panel	Cohort	lab	test date	test result	test result2	test result3	gene variant	gene variant2	gene variant3	VUS/pathogenic variant	VUS/pathogenic variant2
85	f	mamma Ca				Custom Panel	3	Genf	2021-05-17	VUS TP53 c.668C>T			VUS TP53			VUS
917	f	mamma Ca				BRCA plus HBOC	3	Genetica	2021-07-08	VUS RAD51D c.26G>C			VUS RAD51D			VUS
925	f	mamma Ca				BRCA plus HBOC	3	Genetica	2021-06-15	VUS RAD51D c.932T>A			VUS RAD51D			VUS
1000	f	ovarian Ca				BRCA plus HBOC	3	Genetica	2020-10-16	VUS RAD51D c.629C>A			VUS RAD51D			VUS
1187	f	mamma Ca				Extended breast- and ovarian cancer panel	3	Aarau	2017-12-28	VUS RAD51D c.963+44G>A			VUS RAD51D			VUS
100	f	mamma Ca				Extended breast- and ovarian cancer panel	3	Aarau	2021-04-14	VUS RAD51C c.253T>C			VUS RAD51C			VUS
50	f	no tumor				BRCA plus HBOC	3	Genetica	2021-08-09	VUS PMS2 c.1004A>G			VUS PMS2			VUS
847	m	prostate Ca				Extended breast- and ovarian cancer panel	3	Aarau	2017-04-21	VUS PMS2 c.1280G>A			VUS PMS2			VUS
886	f	no tumor				BRCA plus HBOC	3	Genetica	2021-11-30	VUS PMS2 c.1004A>G			VUS PMS2			VUS
922	f	ovarian Ca				BRCA plus HBOC	3	Genetica	2021-06-18	VUS PMS2 c.1490G>A			VUS PMS2			VUS
71	f	melanoma	mamma Ca			BRCA plus HBOC	3	Genetica	2021-06-15	VUS PALB2 c.194C>T			VUS PALB2			VUS
772	f	ovarian Ca	mamma Ca			BRCA plus HBOC	3	Genetica	2021-03-26	VUS PALB2 c.2514+57T>G			VUS PALB2			VUS
984	f	no tumor				BRCA plus HBOC	3	Genetica	2020-11-18	VUS PALB2 c.656A>G			VUS PALB2			VUS
1028	f	mamma Ca				BRCA plus HBOC	3	Genetica	2020-06-18	VUS PALB2 c.2903C>G			VUS PALB2			VUS
1037	f	no tumor				BRCA plus HBOC	3	Genetica	2020-05-11	VUS PALB2 c.311C>T	VUS MLH1 c.1344G>T		VUS PALB2	VUS MLH1		VUS
1425	f	mamma Ca				BRCA plus HBOC	3	Genetica	2020-08-06	VUS PALB2 c.232G>A			VUS PALB2			VUS
882	f	mamma Ca				Extended breast- and ovarian cancer panel	3	Aarau	2021-12-22	VUS NBN c.133C>G			VUS NBN			VUS
1186	f	ovarian Ca				Extended breast- and ovarian cancer panel	3	Aarau	2018-01-03	VUS NBN c.775G>A			VUS NBN			VUS
1531	f	mamma Ca				Extended breast- and ovarian cancer panel	3	Aarau	2019-01-29	VUS MUTYH c.1234C>T			VUS MUTYH			VUS
15	f	ovarian Ca				MMR genes	4	Basel	2021-11-23	VUS MSH6 c.3185G>A Exon 5			VUS MSH6			VUS
153	f	mamma Ca				BRCA plus HBOC	3	Genetica	2020-12-21	VUS MSH6 c.3283C>T			VUS MSH6			VUS
226	f	colorectal Ca				MMR genes	4	Basel	2019-12-06	VUS MSH6 c.585T>G			VUS MSH6			VUS
1150	f	mamma Ca				Extended breast- and ovarian cancer panel	3	Aarau	2018-06-14	VUS MSH6 c.1325G>C			VUS MSH6			VUS
123	f	mamma Ca	endometrial Ca			BRCA plus MMR genes	2	Aarau	2019-04-11	VUS MSH2 c.1761C>G			VUS MSH2			VUS
292	f	urothelial Ca				MMR genes	4	Basel	2019-01-29	VUS MSH2 c.982G>A			VUS MSH2			VUS
921	f	ovarian Ca				BRCA plus HBOC	3	Genetica	2021-06-18	VUS MSH2 c.2694A>C			VUS MSH2			VUS
241	f	colorectal Ca				MMR genes	4	Basel	2019-10-16	VUS MLH1 c.585T>G			VUS MLH1			VUS
267	f	no tumor				MMR genes	4	Basel	2019-05-22	VUS MLH1 c.374C>T			VUS MLH1			VUS
975	f	colorectal Ca	mamma Ca	ovarian Ca		BRCA plus HBOC	3	Genetica	2020-12-22	VUS MLH1 c.1937A>G			VUS MLH1			VUS
784	m	tongue Ca				Custom Panel	3	Genetica	2020-04-28	VUS FANCL c.1111_1114dup			VUS FANCL			VUS
23	f	ovarian Ca				BRCA plus HBOC	3	Genetica	2021-11-08	VUS CHEK2 c.7C>T			VUS CHEK2			VUS
87	f	mamma Ca				BRCA plus HBOC	3	Genetica	2021-05-10	VUS CHEK2 c.538C>T			VUS CHEK2			VUS
896	f	mamma Ca				BRCA plus HBOC	3	Genetica	2021-11-04	VUS CHEK2 c.422A>C			VUS CHEK2			VUS
956	f	mamma Ca				BRCA plus HBOC	3	Genetica	2021-02-15	VUS CHEK2 c.747G>C p.Lys249Asn			VUS CHEK2			VUS
985	f	mamma Ca				BRCA plus HBOC	3	Genetica	2020-11-17	VUS CHEK2 c.846+3A>G			VUS CHEK2			VUS
1036	f	mamma Ca				BRCA plus HBOC	3	Genetica	2020-05-26	VUS CHEK2 c.1358C>T			VUS CHEK2			VUS
1175	f	endometrial Ca	peritoneal Ca			Extended breast- and ovarian cancer panel	3	Aarau	2018-02-28	VUS CHEK2 c.1465A>G			VUS CHEK2			VUS
1206	f	no tumor				Extended breast- and ovarian cancer panel	3	Aarau	2017-10-26	VUS CHEK2 c.319+27C>T			VUS CHEK2			VUS
923	m	stomach Ca	prostate Ca	pancreatic Ca		Custom	3	Genetica	2021-06-16	VUS CFTR c.413T>C			VUS CFTR			VUS
69	f	mamma Ca				BRCA plus HBOC	3	Genetica	2021-06-25	VUS CDH1 c.620T>C			VUS CDH1			VUS
172	f	mamma Ca				BRCA plus HBOC	3	Genetica	2020-09-17	VUS CDH1 c.1250A>G			VUS CDH1			VUS
941	f	mamma Ca				BRCA plus HBOC	3	Genetica	2021-04-20	VUS CDH1 c.1160A>G			VUS CDH1			VUS
1060	f	no tumor				BRCA plus mamma	2	Genetica	2019-12-04	VUS CDH1 c.1360G>A			VUS CDH1			VUS
77	m	stomach Ca	lymphoma			BRCA plus HBOC	3	Genetica	2021-05-27	VUS BRIP1 c.2220G>T			VUS BRIP1			VUS
785	f	no tumor				BRCA plus HBOC	3	Genetica	2020-04-27	VUS BRIP1 c.1941G>C			VUS BRIP1			VUS
1130	f	no tumor				Extended breast- and ovarian cancer panel	3	Aarau	2018-10-09	VUS BRIP1 c.629C>A			VUS BRIP1			VUS
1184	f	no tumor				Extended breast- and ovarian cancer panel	3	Aarau	2018-01-11	VUS BRIP1 c.1978C>T			VUS BRIP1			VUS
1400	f	mamma Ca				BRCA plus HBOC	3	Genetica	2021-10-13	VUS BRIP1 c.2594G>A			VUS BRIP1			VUS
1434	f	mamma Ca				BRCA plus HBOC	3	Genetica	2020-03-30	VUS BRIP1 c.3331G>C	VUS MSH6 c.1144C>T		VUS BRIP1	VUS MSH6		VUS
64	f	no tumor				BRCA plus HBOC	3	Genetica	2021-07-09	VUS BRCA2 c.2320A>G			VUS BRCA2			VUS
119	f	no tumor				BRCA plus HBOC	3	Genetica	2021-02-04	VUS BRCA2 c.9032T>C			VUS BRCA2			VUS
247	f	mamma Ca				BRCA standard	1	Genetica	2019-09-12	VUS BRCA2 c.8755_80T>A			VUS BRCA2			VUS
327	f	mamma Ca				BRCA standard	1	Genf	2015-04-02	VUS BRCA2 c.7878G>C			VUS BRCA2			VUS
588	f	mamma Ca				BRCA standard	1	Aarau	2012-03-26	VUS BRCA2 c.2187A>G			VUS BRCA2			VUS
657	f	mamma Ca				BRCA standard	1	Aarau	2011-03-10	VUS BRCA2 c.3184C>G	VUS BRCA2 c.6131G>T		VUS BRCA2	VUS BRCA2		VUS
960	f	no tumor				BRCA plus HBOC	3	Genetica	2021-02-05	VUS BRCA2 c.6613G>A			VUS BRCA2			VUS
1025	f	mamma Ca				BRCA plus HBOC	3	Genetica	2020-07-20	VUS BRCA2 c.8739C>G			VUS BRCA2			VUS
1079	f	mamma Ca				BRCA standard	1	Genetica	2019-09-03	VUS BRCA2 c.8632+81T>A			VUS BRCA2			VUS
1153	f	no tumor				BRCA standard	1	Aarau	2018-06-07	VUS BRCA2 c.8632+94T>A			VUS BRCA2			VUS
1154	f	mamma Ca				BRCA standard	1	Aarau	2018-06-07	VUS BRCA2 c.8632+94T>A			VUS BRCA2			VUS
1335	f	mamma Ca				BRCA standard	1	Aarau	2016-07-05	VUS BRCA2 c.4570T>G			VUS BRCA2			VUS
1341	f	mamma Ca				BRCA standard	1	Aarau	2016-05-23	VUS BRCA2 c.4378T>G			VUS BRCA2			VUS
1403	f	no tumor				BRCA standard	1	Aarau	2016-02-15	VUS BRCA2 c.3599G>C			VUS BRCA2			VUS
1431	f	no tumor				Custom Panel	2	Genetica	2020-05-12	VUS BRCA2 c.6080G>A			VUS BRCA2			VUS
1615	f	no tumor				BRCA standard	1	Aarau	2014-10-31	VUS BRCA2 c.3299A>T			VUS BRCA2			VUS
1707	f	mamma Ca				BRCA standard	1	Aarau	2016-05-25	VUS BRCA2 c.6953G>A			VUS BRCA2			VUS
1733	f	mamma Ca				BRCA standard	1	Aarau	2016-02-17	VUS BRCA2 c.551T>C			VUS BRCA2			VUS
1979	f	mamma Ca				BRCA standard	1	Aarau	2014-12-11	VUS BRCA2 c.1786G>C			VUS BRCA2			VUS
2019	f	mamma Ca	ovarian Ca			BRCA standard	1	Aarau	2014-04-22	VUS BRCA2 c.2659G>C			VUS BRCA2			VUS
2109	f	no tumor				BRCA standard	1	Aarau	2013-10-30	VUS BRCA2 c.1011C>T	VUS BRCA2 c.6513G>T		VUS BRCA2	VUS BRCA2		VUS
2116	f	mamma Ca				BRCA standard	1	Aarau	2013-08-06	VUS BRCA2 c.223G>C			VUS BRCA2			VUS
160	f	no tumor				Extended breast- and ovarian cancer panel	3	Aarau	2020-11-27	VUS BRCA1 c.682-3C>G	VUS CDH1 c.512A>C		VUS BRCA1	VUS CDH1		VUS
284	f	mamma Ca				BRCA standard	1	Aarau	2019-02-27	VUS BRCA1 c.4220D>G			VUS BRCA1			VUS
711	f	mamma Ca				BRCA standard	1	Aarau	2010-06-01	VUS BRCA1 c.1067A>G			VUS BRCA1			VUS
891	m	mamma Ca				BRCA plus HBOC	3	Genetica	2021-11-16	VUS BRCA1 c.5224A>G			VUS BRCA1			VUS
902	f	ovarian Ca				BRCA plus HBOC	3	Genetica	2021-09-23	VUS BRCA1 c.3784T>C			VUS BRCA1			VUS
915	f	ovarian Ca				BRCA plus HBOC	3	Genetica	2021-07-13	VUS BRCA1 c.5193+87A>G			VUS BRCA1			VUS
1102	f	ovarian Ca				BRCA plus MMR genes	2	Aarau	2019-04-11	VUS BRCA1 c.455T>C			VUS BRCA1			VUS
1120	f	peritoneal Ca				BRCA standard	1	Aarau	2018-12-04	VUS BRCA1 c.1274C>T	VUS BRCA2 c.8632+131T>C		VUS BRCA1	VUS BRCA2		VUS
1162	f	mamma Ca				BRCA standard	1	Aarau	2018-04-05	VUS BRCA1 c.4675+43A>C			VUS BRCA1			VUS
1167	f	mamma Ca				BRCA standard	1	Aarau	2018-03-15	VUS BRCA1 c.2468G>C			VUS BRCA1			VUS
1219	f	mamma Ca				BRCA standard	1	Aarau	2017-09-05	VUS BRCA1 c.5357T>C			VUS BRCA1			VUS
1228	f	mamma Ca				Extended breast- and ovarian cancer panel	3	Aarau	2017-07-28	VUS BRCA1 c.4063_4065delAAT			VUS BRCA1			VUS
1272	f	mamma Ca				Extended breast- and ovarian cancer panel	3	Aarau	2017-02-24	VUS BRCA1 c.5193 + 25_5193+ 45delinsT			VUS BRCA1			VUS
1276	f	mamma Ca				BRCA standard	1	Aarau	2017-01-23	VUS BRCA1 c.435837G>A			VUS BRCA1			VUS
1527	f	mamma Ca				BRCA standard	1	Aarau	2019-03-19	VUS BRCA1 c.81-87T>G			VUS BRCA1			VUS
1538	f	no tumor				BRCA standard	1	Aarau	2019-01-14	VUS BRCA1 c.4427A>C			VUS BRCA1			VUS
1542	f	mamma Ca				BRCA standard	1	Aarau	2019-01-03	VUS BRCA1 c.5252G>A			VUS BRCA1			VUS
1703	f	ovarian Ca				BRCA standard	1	Aarau	2016-07-13	VUS BRCA1 c.736T>G			VUS BRCA1			VUS
1829	f	mamma Ca				BRCA standard	1	Aarau	2015-11-18	VUS BRCA1 c.736T>G			VUS BRCA1			VUS
1892	f	mamma Ca				BRCA standard	1	Aarau	2015-04-21	VUS BRCA1 c.5252G>A			VUS BRCA1			VUS
1908	f	ovarian Ca	mamma Ca			BRCA standard	1	Aarau	2015-03-03	VUS BRCA1 c.536A>G	VUS BRCA1 c.1456T>C	VUS BRCA1 c.1648A>C	VUS BRCA1	VUS BRCA1	VUS BRCA1	VUS
1927	f	mamma Ca				BRCA standard	1	Aarau	2014-07-03	VUS BRCA1 c.5252G>A			VUS BRCA1			VUS
2168	f	no tumor				BRCA standard	1	Aarau	2011-07-07	VUS BRCA1 c.1067A>G			VUS BRCA1			VUS
318	f	pancreatic Ca				Extended breast- and ovarian cancer panel	3	Aarau	2018-03-21	VUS BLM c.968A>G			VUS BLM			VUS
1218	f	mamma Ca				Extended breast- and ovarian cancer panel	3	Aarau	2017-09-11	VUS BLM c.274A>G			VUS BLM			VUS
84	f	mamma Ca				BRCA plus HBOC	3	Genetica	2021-05-17	VUS BARD1 c.1142C>T			VUS BARD1			VUS
112	f	meningiomaa	bronchus Ca	endometrial Ca		Custom Panel	3	Genetica	2021-03-17	VUS BARD1 c.644A>G2	VUS RECQL5 c.1324del	VUS RECQL5 c.2059C>T	VUS BARD1	VUS RECQL5	VUS RECQL5	VUS
161	f	mamma Ca				Custom Panel	3	Genetica	2020-11-17	VUS BARD1 c.443G>A	VUS NBN c.803C>T		VUS BARD1	VUS NBN		VUS
186	f	mamma Ca				BRCA plus HBOC	3	Genetica	2020-07-16	VUS BARD1 c.2230A>G			VUS BARD1			VUS
965	f	mamma Ca				BRCA plus HBOC	3	Genetica	2021-01-20	VUS BARD1 c.152C>T			VUS BARD1			VUS
1023	f	ovarian Ca				BRCA plus HBOC	3	Genetica	2020-08-06	VUS BARD1 c.2291T>C			VUS BARD1			VUS
8	f	mamma Ca				Extended breast- and ovarian cancer panel	3	Aarau	2021-12-30	VUS ATM c.1837G>T			VUS ATM			VUS
32	f	mamma Ca				BRCA plus HBOC	3	Genetica	2021-09-29	VUS ATM c.670A>G			VUS ATM			VUS
52	f	pancreatic Ca				Custom Panel	3	Genetica	2021-08-05	VUS ATM c.9086G>A			VUS ATM			VUS
74	f	mamma Ca				Extended breast- and ovarian cancer panel	3	Aarau	2021-06-07	VUS ATM c.6974C>T			VUS ATM			VUS
205	f	mamma Ca				BRCA plus HBOC	3	Genetica	2020-04-07	VUS ATM c.4060C>A p.Pro1354Thr			VUS ATM			VUS
245	f	mamma Ca				BRCA plus mamma	2	Genetica	2019-09-23	VUS ATM c.1837G>T			VUS ATM			VUS
248	f	no tumor				BRCA plus mamma	2	Genetica	2019-09-12	VUS ATM c.1608-235T>A			VUS ATM			VUS
285	f	lymphoma				Extended breast- and ovarian cancer panel	3	Aarau	2019-02-14	VUS ATM c.8560C>T			VUS ATM			VUS
848	m	no tumor				Extended breast- and ovarian cancer panel	3	Aarau	2017-04-21	VUS ATM c.902G>A			VUS ATM			VUS
884	f	mamma Ca				Extended breast- and ovarian cancer panel	3	Aarau	2021-12-09	VUS ATM c.1112C>T			VUS ATM			VUS
935	f	mamma Ca				BRCA plus HBOC	3	Genetica	2021-05-27	VUS ATM c.2128A>G	VUS BRCA1 c.1523C>T		VUS ATM	VUS BRCA1		VUS
1029	f	no tumor				BRCA plus HBOC	3	Genetica	2020-06-17	VUS ATM c.8732C>T			VUS ATM			VUS
1042	f	mamma Ca				BRCA plus HBOC	3	Genetica	2020-03-18	VUS ATM c.3238G>A			VUS ATM			VUS
1064	f	ovarian Ca				BRCA plus mamma	2	Genetica	2019-11-13	VUS ATM c.6562C>A			VUS ATM			VUS
1103	f	no tumor				BRCA plus mamma	2	Genetica	2019-04-06	VUS ATM c.4060C>A			VUS ATM			VUS
1133	f	ovarian Ca	mamma Ca			Extended breast- and ovarian cancer panel	3	Aarau	2018-09-18	VUS ATM c.3565C>T			VUS ATM			VUS
1229	f	mamma Ca				Extended breast- and ovarian cancer panel	3	Aarau	2017-07-28	VUS ATM c.4306C>T	VUS ATM c.4853G>A	VUS CHEK2 c.1672-44A>G	VUS ATM	VUS ATM	VUS CHEK2	VUS
1399	f	no tumor				BRCA plus HBOC	3	Genetica	2021-12-02	VUS ATM c.7390T>C			VUS ATM			VUS
1423	f	mamma Ca				BRCA plus HBOC	3	Genetica	2020-08-26	VUS ATM c.4362A>C			VUS ATM			VUS
1436	f	mamma Ca				BRCA plus HBOC	3	Genetica	2020-03-18	VUS ATM c.3238G>A	VUS MSH6 c.272C>T		VUS ATM	VUS MSH6		VUS
1652	f	no tumor				Extended breast- and ovarian cancer panel	3	Aarau	2017-04-21	VUS ATM c.902G>A			VUS ATM			VUS
892	f	mamma Ca	endometrial Ca			Custom Panel	3	Genetica	2021-11-15	VUS APC c.2334T>G			VUS APC			VUS
1070	f	endometrial Ca	ovarian Ca			Custom Panel	3	Genetica	2019-10-09	VUS APC c.95A>G			VUS APC			VUS
54	f	mamma Ca	NHL			BRCA plus HBOC	3	Genetica	2021-08-05	pathogenic TP53			pathogenic TP53			pathogenic
1174	f	mamma Ca				Extended breast- and ovarian cancer panel	3	Aarau	2018-03-01	pathogenic RAD51D c.81delA			pathogenic RAD51D			pathogenic
1214	f	mamma Ca				Extended breast- and ovarian cancer panel	3	Aarau	2017-09-29	pathogenic RAD51D c.81delA			pathogenic RAD51D			pathogenic
1520	f	ovarian Ca				Extended breast- and ovarian cancer panel	3	Aarau	2019-04-11	pathogenic RAD51D c.607C>T			pathogenic RAD51D			pathogenic
924	f	ovarian Ca				BRCA plus HBOC	3	Genetica	2021-06-16	pathogenic RAD51C c.704dup			pathogenic RAD51C			pathogenic
1039	f	mamma Ca				BRCA plus HBOC	3	Genetica	2020-03-31	pathogenic RAD51C c.706-2A>G			pathogenic RAD51C			pathogenic
48	f	pancreatic Ca				BRCA plus HBOC	3	Genetica	2021-08-18	pathogenic PALB2 EX9_11del			pathogenic PALB2			pathogenic
143	m	colorectal Ca				MMR genes	4	Basel	2021-02-04	pathogenic MSH6 c.2194C>T			pathogenic MSH6			pathogenic
458	m	colorectal Ca				MMR genes	4	Basel	2014-08-27	pathogenic MSH6 c.3477C>A			pathogenic MSH6			pathogenic
692	f	endometrial Ca	mamma Ca	colorectal Ca		MMR genes	4	Basel	2010-10-28	pathogenic MSH6 c.2194C>T			pathogenic MSH6			pathogenic
716	m	colorectal Ca				MMR genes	4	Basel	2010-03-18	pathogenic MSH6 c.1184C>T	pathogenic MSH6 c.2944C>A		pathogenic MSH6	pathogenic MSH6		pathogenic
787	f	small intestine Ca				MMR genes	4	Basel	2020-04-08	pathogenic MSH6 c.3514 dup A			pathogenic MSH6			pathogenic
1204	f	cervix Ca	mamma Ca			BRCA plus Lynch	2	Aarau	2017-11-07	pathogenic MSH6 c.397_410delTTTTTTGATGACAG			pathogenic MSH6			pathogenic
1285	f	ovarian Ca				MMR genes	4	Basel	2016-12-02	pathogenic MSH6 c.738_741delAAAA			pathogenic MSH6			pathogenic
1742	f	mamma Ca	endometrial Ca	colorectal Ca		MMR genes	4	Basel	2016-02-03	pathogenic MSH6 c.4001G>A			pathogenic MSH6			pathogenic
78	m	colorectal Ca				MMR genes	4	Basel	2021-05-27	pathogenic MSH2 c.942+3A>T			pathogenic MSH2			pathogenic
460	m	colorectal Ca				MMR genes	4	Basel	2014-06-25	pathogenic MSH2 c.289C>T			pathogenic MSH2			pathogenic
475	m	colorectal Ca				MMR genes	4	Genf	2013-06-14	pathogenic MSH2 c.140_150del11 Exon1			pathogenic MSH2			pathogenic
604	f	endometrial Ca				MMR genes	4	Basel	2012-01-06	pathogenic MSH2 c.1597C>G			pathogenic MSH2			pathogenic
648	f	colorectal Ca	endometrial Ca			MMR genes	4	Basel	2011-05-10	pathogenic MSH2 c212.-1G>C			pathogenic MSH2			pathogenic
661	f	no tumor				MMR genes	4	Basel	2011-02-18	pathogenic MSH2 EX1_del			pathogenic MSH2			pathogenic
717	m	colorectal Ca				MMR genes	4	Basel	2010-03-04	pathogenic MSH2 EX1del			pathogenic MSH2			pathogenic
833	m	colorectal Ca	prostate Ca	urothelial Ca	tongue Ca	MMR genes	4	Basel	2019-02-14	pathogenic MSH2 c.646-2A>G			pathogenic MSH2			pathogenic
873	f	osteosarcoma				MMR genes	4	Basel	2012-10-25	pathogenic MSH2 c.484G>A			pathogenic MSH2			pathogenic
906	f	ovarian Ca				MMR genes	4	Basel	2021-09-06	pathogenic MSH2 c.3143_3146del			pathogenic MSH2			pathogenic
1536	f	endometrial Ca				MMR genes	4	Basel	2019-01-23	pathogenic MSH2 c.943-1G>C			pathogenic MSH2			pathogenic
456	m	colorectal Ca				MMR genes	4	Basel	2014-11-19	pathogenic MLH1 c.2093C>G			pathogenic MLH1			pathogenic
466	m	colorectal Ca				MMR genes	4	Basel	2013-11-29	pathogenic MLH1 c.454-1G>T			pathogenic MLH1			pathogenic
691	m	colorectal Ca				MMR genes	4	Basel	2010-11-09	pathogenic MLH1 c.1489dupC			pathogenic MLH1			pathogenic
971	f	no tumor				BRCA plus HBOC	3	Genetica	2021-01-07	pathogenic CHEK2 c.1100del			pathogenic CHEK2			pathogenic
1427	f	mamma Ca				BRCA plus mamma	2	Genetica	2020-07-20	pathogenic CHEK2 c.1100del			pathogenic CHEK2			pathogenic
1446	f	mamma Ca				BRCA plus mamma	2	Genetica	2019-11-05	pathogenic CHEK2 c.349A>G			pathogenic CHEK2			pathogenic
897	f	ovarian Ca				BRCA plus HBOC	3	Genetica	2021-11-04	pathogenic BRIP1 c.2392C>T			pathogenic BRIP1			pathogenic
1288	f	ovarian Ca	mamma Ca			Extended breast- and ovarian cancer panel	3	Aarau	2016-11-28	pathogenic BRIP1 EX8del	VUS PMS2 c.113C>T		pathogenic BRIP1	VUS PMS2		pathogenic	VUS
90	f	ovarian Ca				BRCA standard	1	Genetica	2021-05-10	pathogenic BRCA2 c.2957dupA			pathogenic BRCA2			pathogenic
92	f	mamma Ca				BRCA standard	1	Genetica	2021-05-06	pathogenic BRCA2 c.7480C>T			pathogenic BRCA2			pathogenic
113	f	mamma Ca				BRCA standard	1	Genetica	2021-03-11	pathogenic BRCA2 c.7958D>C			pathogenic BRCA2			pathogenic
145	f	no tumor				BRCA standard	1	Genetica	2021-01-28	pathogenic BRCA2 c.9257-1G>C			pathogenic BRCA2			pathogenic
149	f	mamma Ca				BRCA standard	1	Genetica	2021-01-14	pathogenic BRCA2 c.7279_7283 del			pathogenic BRCA2			pathogenic
219	f	mamma Ca				Custom Panel	2	Genetica	2020-02-05	pathogenic BRCA2 c.9352_9353del			pathogenic BRCA2			pathogenic
252	f	urothelial Ca				BRCA standard	1	Aarau	2019-08-13	pathogenic BRCA2 c.1832C>A			pathogenic BRCA2			pathogenic
392	f	no tumor				BRCA standard	1	Aarau	2017-03-03	pathogenic BRCA2 c.7878G>C			pathogenic BRCA2			pathogenic
518	f	mamma Ca				BRCA standard	1	Aarau	2013-07-29	pathogenic BRCA2 c.1832C>A			pathogenic BRCA2			pathogenic
528	f	mamma Ca				BRCA standard	1	Aarau	2013-07-01	pathogenic BRCA2 c.6535_6536insA			pathogenic BRCA2			pathogenic
530	f	mamma Ca				BRCA standard	1	Aarau	2013-06-17	pathogenic BRCA2 c.658_659delGT			pathogenic BRCA2			pathogenic
531	f	mamma Ca				BRCA standard	1	Aarau	2013-06-06	pathogenic BRCA2 Gen c.8954-2A>G			pathogenic BRCA2			pathogenic
560	f	mamma Ca				BRCA standard	1	Aarau	2012-10-22	pathogenic BRCA2 c.8575C>T			pathogenic BRCA2			pathogenic
606	f	mamma Ca	ovarian Ca			BRCA standard	1	Aarau	2011-12-29	pathogenic BRCA2 c.8167G>C			pathogenic BRCA2			pathogenic
631	f	mamma Ca				BRCA standard	1	Aarau	2011-09-22	pathogenic BRCA2 c.7660A>G			pathogenic BRCA2			pathogenic
633	f	ovarian Ca				BRCA standard	1	Aarau	2011-09-13	pathogenic BRCA2 c.7878G>C			pathogenic BRCA2			pathogenic
634	f	mamma Ca				BRCA standard	1	Aarau	2011-08-31	pathogenic BRCA2 c.2808_2811delACAA			pathogenic BRCA2			pathogenic
687	f	mamma Ca	ovarian Ca			BRCA standard	1	Aarau	2011-01-01	pathogenic BRCA2 c.5804delA			pathogenic BRCA2			pathogenic
914	f	mamma Ca				BRCA standard	1	Genetica	2021-07-14	pathogenic BRCA2 c.516+1G>A			pathogenic BRCA2			pathogenic
938	f	mamma Ca	ovarian Ca			BRCA standard	1	Genetica	2021-05-06	pathogenic BRCA2 c.4284dupT			pathogenic BRCA2			pathogenic
993	f	mamma Ca				BRCA standard	1	Genetica	2020-10-29	pathogenic BRCA2 c.2808_2811del			pathogenic BRCA2			pathogenic
1082	f	mamma Ca				BRCA standard	1	Genetica	2019-08-16	pathogenic BRCA2 c.8168A>T			pathogenic BRCA2			pathogenic
1138	m	mamma Ca				BRCA standard	1	Aarau	2018-08-27	pathogenic BRCA2 c.5645C>A			pathogenic BRCA2			pathogenic
1142	f	no tumor				BRCA standard	1	Aarau	2018-07-23	pathogenic BRCA2 c.1832C>A			pathogenic BRCA2			pathogenic
1169	f	mamma Ca				BRCA standard	1	Aarau	2018-03-13	pathogenic BRCA2 c.3847_3848delGT			pathogenic BRCA2			pathogenic
1176	f	mamma Ca	ovarian Ca			BRCA standard	1	Aarau	2018-02-26	pathogenic BRCA2 c.7069_7070delCT			pathogenic BRCA2			pathogenic
1203	f	mamma Ca				BRCA standard	1	Aarau	2017-11-07	pathogenic BRCA2 c.7480C>T			pathogenic BRCA2			pathogenic
1277	f	ovarian Ca				BRCA standard	1	Aarau	2017-01-20	pathogenic BRCA2 c.6405_6409 delCTTAA			pathogenic BRCA2			pathogenic
1310	m	colorectal Ca	mamma Ca			BRCA standard	1	Aarau	2016-09-13	pathogenic BRCA2 c.6408_6414 del AAATGTT			pathogenic BRCA2			pathogenic
1510	f	mamma Ca	ovarian Ca			BRCA standard	1	Aarau	2019-07-04	pathogenic BRCA2 c.8878C>T			pathogenic BRCA2			pathogenic
1583	f	mamma Ca				BRCA standard	1	Aarau	2018-12-06	pathogenic BRCA2 c.9439delT			pathogenic BRCA2			pathogenic
1650	f	mamma Ca				BRCA standard	1	Aarau	2017-06-02	pathogenic BRCA2 c.2808_2811delACAA			pathogenic BRCA2			pathogenic
1728	f	mamma Ca				BRCA standard	1	Aarau	2016-02-28	pathogenic BRCA2 c.635_636delGA			pathogenic BRCA2			pathogenic
1729	f	mamma Ca				BRCA standard	1	Aarau	2016-02-25	pathogenic BRCA2 c.8487G>A			pathogenic BRCA2			pathogenic
1739	f	mamma Ca				BRCA standard	1	Aarau	2016-02-10	pathogenic BRCA2 c.4964dupA			pathogenic BRCA2			pathogenic
1752	f	no tumor				BRCA standard	1	Aarau	2015-12-23	pathogenic BRCA2 c.8168A>T			pathogenic BRCA2			pathogenic
1762	f	mamma Ca				BRCA standard	1	Aarau	2015-12-08	pathogenic BRCA2 c.5238dupT			pathogenic BRCA2			pathogenic
1837	f	mamma Ca				BRCA standard	1	Aarau	2015-10-27	pathogenic BRCA2 c.1832C>A			pathogenic BRCA2			pathogenic
1897	f	ovarian Ca				BRCA standard	1	Aarau	2015-04-20	pathogenic BRCA2 c.2957dupA			pathogenic BRCA2			pathogenic
1903	f	mamma Ca				BRCA standard	1	Aarau	2015-03-24	pathogenic BRCA2 c.5645C>A			pathogenic BRCA2			pathogenic
1913	f	tubal Ca				BRCA standard	1	Aarau	2015-02-19	pathogenic BRCA2 c.2957dupA			pathogenic BRCA2			pathogenic
1916	f	mamma Ca				BRCA standard	1	Aarau	2015-01-31	pathogenic BRCA2 c.8023A>G			pathogenic BRCA2			pathogenic
1981	f	mamma Ca				BRCA standard	1	Aarau	2014-11-21	pathogenic BRCA2 c.6952			pathogenic BRCA2			pathogenic
1988	f	mamma Ca				BRCA standard	1	Aarau	2014-10-10	pathogenic BRCA2 c.4889C>G			pathogenic BRCA2			pathogenic
1991	f	mamma Ca				BRCA standard	1	Aarau	2014-09-22	pathogenic BRCA2 c.2808_2011delACAA			pathogenic BRCA2			pathogenic
2002	f	mamma Ca				BRCA standard	1	Aarau	2014-07-21	pathogenic BRCA2 c.1796_1800delCTTAT			pathogenic BRCA2			pathogenic
2015	f	mamma Ca				BRCA standard	1	Aarau	2014-06-10	pathogenic BRCA2 c.7480C>T			pathogenic BRCA2			pathogenic
2038	f	mamma Ca	basalioma	spinalioma	lymphoma	BRCA standard	1	Aarau	2014-02-10	pathogenic BRCA2 c.658_659delGT			pathogenic BRCA2			pathogenic
2044	f	mamma Ca				BRCA standard	1	Aarau	2013-12-19	pathogenic BRCA2 c.9382C>T			pathogenic BRCA2			pathogenic
2046	f	mamma Ca	ovarian Ca			BRCA standard	1	Aarau	2013-12-05	pathogenic BRCA2 c.5645C>A			pathogenic BRCA2			pathogenic
2114	f	mamma Ca	ovarian Ca			BRCA standard	1	Aarau	2013-09-12	pathogenic BRCA2 c.468dupT			pathogenic BRCA2			pathogenic
2118	f	mamma Ca				BRCA standard	1	Aarau	2013-07-23	pathogenic BRCA2 c.2808_2811delACAA			pathogenic BRCA2			pathogenic
2120	f	mamma Ca				BRCA standard	1	Aarau	2013-07-17	pathogenic BRCA2 c.2808_2811delACAA			pathogenic BRCA2			pathogenic
53	f	no tumor				BRCA standard	1	Genetica	2021-08-05	pathogenic BRCA1 c.3415dup			pathogenic BRCA1			pathogenic
58	f	mamma Ca				BRCA standard	1	Genetica	2021-07-26	pathogenic BRCA1 c.5266dup			pathogenic BRCA1			pathogenic
75	f	no tumor				BRCA standard	1	Genetica	2021-06-06	pathogenic BRCA1 c.181T>G			pathogenic BRCA1			pathogenic
174	f	ovarian Ca				BRCA plus HBOC	3	Genetica	2020-09-02	pathogenic BRCA1 EX20del			pathogenic BRCA1			pathogenic
202	f	cholangio Ca				BRCA plus HBOC	3	Genetica	2020-04-22	pathogenic BRCA1 c.514delC	pathogenic ATM EX23_33dup		pathogenic BRCA1	pathogenic ATM		pathogenic
274	f	mamma Ca				BRCA standard	1	Aarau	2019-04-21	pathogenic BRCA1 c.3481_3491del			pathogenic BRCA1			pathogenic
294	f	mamma Ca				BRCA standard	1	Aarau	2019-01-15	pathogenic BRCA1 c.4484G>T			pathogenic BRCA1			pathogenic
535	f	mamma Ca				BRCA standard	1	Aarau	2013-04-02	pathogenic BRCA1 c.5293+1G>C			pathogenic BRCA1			pathogenic
543	f	no tumor				BRCA standard	1	Aarau	2013-01-24	pathogenic BRCA1 EX8_9del			pathogenic BRCA1			pathogenic
568	f	ovarian Ca	mamma Ca			BRCA standard	1	Aarau	2012-07-10	pathogenic BRCA1 c.3481_3491delGAAGATACTAG			pathogenic BRCA1			pathogenic
577	f	ovarian Ca				BRCA standard	1	Aarau	2012-04-26	pathogenic BRCA1 EX8_9del			pathogenic BRCA1			pathogenic
611	f	mamma Ca	ovarian Ca			BRCA standard	1	Aarau	2011-11-16	pathogenic BRCA1 c.3286_3289delCAAA			pathogenic BRCA1			pathogenic
714	f	ovarian Ca				BRCA standard	1	Aarau	2010-03-23	pathogenic BRCA1 c.3481_3491delGAAGATACTAG			pathogenic BRCA1			pathogenic
723	f	urothelial Ca	mamma Ca			BRCA standard	1	Aarau	2010-02-23	pathogenic BRCA1 EX8_9del			pathogenic BRCA1			pathogenic
764	f	ovarian Ca				BRCA standard	1	Genetica	2021-12-10	pathogenic BRCA1 c.1116G>A			pathogenic BRCA1			pathogenic
812	f	mamma Ca				BRCA standard	1	Aarau	2019-05-24	pathogenic BRCA1 c.1016dupA			pathogenic BRCA1			pathogenic
913	f	ovarian Ca				BRCA standard	1	Genetica	2021-07-23	pathogenic BRCA1 c.3756_3759del			pathogenic BRCA1			pathogenic
958	f	ovarian Ca				BRCA standard	1	Genetica	2021-02-12	pathogenic BRCA1 c.843_846del			pathogenic BRCA1			pathogenic
996	f	mamma Ca				BRCA plus HBOC	3	Genetica	2020-10-28	pathogenic BRCA1 EX20del			pathogenic BRCA1			pathogenic
1017	f	ovarian Ca				BRCA standard	1	Genetica	2020-08-26	pathogenic BRCA1 c.3607C>T			pathogenic BRCA1			pathogenic
1038	f	ovarian Ca				BRCA standard	1	Genetica	2020-04-07	pathogenic BRCA1 EX8_9del			pathogenic BRCA1			pathogenic
1051	f	mamma Ca				Custom Panel	2	Genetica	2020-01-27	pathogenic BRCA1 EX8_9del			pathogenic BRCA1			pathogenic
1100	f	ovarian Ca				Extended breast- and ovarian cancer panel	3	Aarau	2019-05-14	pathogenic BRCA1 c.4065 4068deITCAA			pathogenic BRCA1			pathogenic
1131	f	ovarian Ca				BRCA standard	1	Aarau	2018-10-01	pathogenic BRCA1 EX8_9del			pathogenic BRCA1			pathogenic
1132	f	ovarian Ca				BRCA standard	1	Aarau	2018-09-21	pathogenic BRCA1 c.5080G>T			pathogenic BRCA1			pathogenic
1146	f	ovarian Ca				BRCA standard	1	Aarau	2018-07-09	pathogenic BRCA1 c.3481_3491del			pathogenic BRCA1			pathogenic
1148	f	mamma Ca				BRCA standard	1	Aarau	2018-07-03	pathogenic BRCA1 c.4183C>T			pathogenic BRCA1			pathogenic
1173	f	mamma Ca				BRCA standard	1	Aarau	2018-03-06	pathogenic BRCA1 c.2123delC			pathogenic BRCA1			pathogenic
1189	f	ovarian Ca				BRCA standard	1	Aarau	2017-12-12	pathogenic BRCA1 c.3481_3491del			pathogenic BRCA1			pathogenic
1194	f	cervix Ca				BRCA standard	1	Aarau	2017-11-30	pathogenic BRCA1 c.3279delC			pathogenic BRCA1			pathogenic
1248	f	mamma Ca				BRCA standard	1	Aarau	2017-06-02	pathogenic BRCA1 c.4128_4129delAA			pathogenic BRCA1			pathogenic
1253	f	ovarian Ca				BRCA standard	1	Aarau	2017-05-30	pathogenic BRCA1 c.3481_3491del			pathogenic BRCA1			pathogenic
1305	f	mamma Ca				BRCA standard	1	Aarau	2016-09-30	pathogenic BRCA1 c.4251_4252delGT			pathogenic BRCA1			pathogenic
1339	f	ovarian Ca				BRCA standard	1	Aarau	2016-06-17	pathogenic BRCA1 c.68_69delAG			pathogenic BRCA1			pathogenic
1428	f	mamma Ca				BRCA plus mamma	2	Genetica	2020-06-26	pathogenic BRCA1 c.843_846del			pathogenic BRCA1			pathogenic
1526	f	no tumor				BRCA standard	1	Aarau	2019-03-27	pathogenic BRCA1 c.190T>C			pathogenic BRCA1			pathogenic
1540	f	mamma Ca				BRCA standard	1	Aarau	2019-01-11	pathogenic BRCA1 c.3756_3759delGTCT			pathogenic BRCA1			pathogenic
1582	f	mamma Ca				BRCA standard	1	Aarau	2019-01-09	pathogenic BRCA1 EX8del			pathogenic BRCA1			pathogenic
1606	f	mamma Ca				BRCA standard	1	Aarau	2018-03-20	pathogenic BRCA1 c.3999_4008del			pathogenic BRCA1			pathogenic
1609	f	mamma Ca				BRCA standard	1	Aarau	2018-02-16	pathogenic BRCA1 c.5080G>T			pathogenic BRCA1			pathogenic
1726	f	mamma Ca				BRCA standard	1	Aarau	2016-03-09	pathogenic BRCA1 c.5526delA			pathogenic BRCA1			pathogenic
1747	f	mamma Ca				BRCA standard	1	Aarau	2016-01-20	pathogenic BRCA1 c.181T>G			pathogenic BRCA1			pathogenic
1751	f	mamma Ca	bronchus Ca			BRCA standard	1	Aarau	2015-12-29	pathogenic BRCA1 c.181T>G			pathogenic BRCA1			pathogenic
1766	f	mamma Ca				BRCA standard	1	Aarau	2015-11-23	pathogenic BRCA1 c.4201C>T			pathogenic BRCA1			pathogenic
1826	f	mamma Ca				BRCA standard	1	Aarau	2015-12-08	pathogenic BRCA1 c.3286_3289delCAAA			pathogenic BRCA1			pathogenic
1836	f	mamma Ca				BRCA standard	1	Aarau	2015-10-28	pathogenic BRCA1 c.5080G>T			pathogenic BRCA1			pathogenic
1842	f	mamma Ca				BRCA standard	1	Aarau	2015-10-06	pathogenic BRCA1 EX20del			pathogenic BRCA1			pathogenic
1847	f	ovarian Ca				BRCA standard	1	Aarau	2015-09-22	pathogenic BRCA1 c.5251C>T			pathogenic BRCA1			pathogenic
1857	f	ovarian Ca				BRCA standard	1	Aarau	2015-08-06	pathogenic BRCA1 c.843_846delCTCA			pathogenic BRCA1			pathogenic
1862	f	mamma Ca				BRCA standard	1	Aarau	2015-07-21	pathogenic BRCA1 EX20del			pathogenic BRCA1			pathogenic
1873	f	mamma Ca				BRCA standard	1	Aarau	2015-06-12	pathogenic BRCA1 c.181T>G			pathogenic BRCA1			pathogenic
1880	f	mamma Ca	ovarian Ca			BRCA standard	1	Aarau	2015-05-22	pathogenic BRCA1 c.5080G>T			pathogenic BRCA1			pathogenic
1881	f	mamma Ca				BRCA standard	1	Aarau	2015-05-22	pathogenic BRCA1 c.1009G>T			pathogenic BRCA1			pathogenic
1884	f	ovarian Ca				BRCA standard	1	Aarau	2015-05-07	pathogenic BRCA1 EX20del			pathogenic BRCA1			pathogenic
1889	f	mamma Ca				BRCA standard	1	Aarau	2015-04-27	pathogenic BRCA1 c.1515_1516delAAinsT			pathogenic BRCA1			pathogenic
1890	f	mamma Ca				BRCA standard	1	Aarau	2015-04-27	pathogenic BRCA1 EX20del			pathogenic BRCA1			pathogenic
1912	f	mamma Ca				BRCA standard	1	Aarau	2015-02-19	pathogenic BRCA1 c.5319dupC			pathogenic BRCA1			pathogenic
2104	f	ovarian Ca				BRCA standard	1	Aarau	2013-11-14	pathogenic BRCA1 c.68_69delAG			pathogenic BRCA1			pathogenic
2117	f	ovarian Ca				BRCA standard	1	Aarau	2013-07-31	pathogenic BRCA1 c.3018_3021delTTCA			pathogenic BRCA1			pathogenic
1438	f	mamma Ca				BRCA plus HBOC	3	Genetica	2020-03-09	pathogenic BARD1 c.2016_2019del			pathogenic BARD1			pathogenic
